# Supplementary material for: Transcriptional Profile of Muscle following Acute Induction of Symptoms in a Mouse Model of Kennedy's Disease/Spinobulbar Muscular Atrophy
Source: PLoS One. 2015 Feb 26;10(2):e0118120. doi: 10.1371/journal.pone.0118120 (PMC4341878; doi:10.1371/journal.pone.0118120)
Supplement: S1 Table — (XLS) [file pone.0118120.s001.xls]

## Sheet: Sheet1
Accession Number	Symbol	Gene Description	Forward Primer (5'-to-3')	Reverse Primer (5'-to-3')
NM_001253738	Tpm3	tropomyosin 3, gamma	atccagctggttgaagagga	caccaacttacgagccacct
NM_024291	Ky	kyphoscoliosis peptidase	agtgcacagatgtgctccag	ggatctagcatgaggggtca
NM_001112702	Tnni1	troponin I, skeletal, slow 1	tcatgctgaagagcctgatg	ggaggcatttggcttcaata
NM_029104	Mss51	MSS51 mitochondrial translational activator	ccccagtatcaagctttgga	cttcctatgtgctggccaat
NM_008963	Ptgds	prostaglandin D2 synthase (brain)	agtggtggaggccaactatg	ccagccctctgactgacttc
NM_008491	Lcn2	lipocalin 2	cagcccctgctttctatctg	tatgttcagggcttccaagg
NC_000078	Ighg2a	immunoglobulin heavy constant gamma 2A	gagggtctgcacaatcacct	agctccaccacagaggagaa
NM_010275	Gdnf	glial cell line derived neurotrophic factor	cagcccctgctttctatctg	tatgttcagggcttccaagg
NM_001289726	Gapdh	glyceraldehyde-3-phosphate dehydrogenase	ccaaggctgtaggcaaagtc	gaccacctggtcctctgtgt
