# Supplementary material for: Transcriptional Profile of Muscle following Acute Induction of Symptoms in a Mouse Model of Kennedy's Disease/Spinobulbar Muscular Atrophy
Source: PLoS One. 2015 Feb 26;10(2):e0118120. doi: 10.1371/journal.pone.0118120 (PMC4341878; doi:10.1371/journal.pone.0118120)
Supplement: S2 Table — Genes altered in transgenic muscle following 3D or 7D testosterone treatment. For inclusion, each gene had to appear in the gene list generated by a 2 fold change, p≤0.05 criteria. Fold change values relative to wildtype controls treated for equivalent time are presented, as are Genbank accession numbers, unigene symbols and names. (XLS) [file pone.0118120.s002.xls]

## Sheet: Sheet1
ID	141(3d)	141(7d)	Symbol	Gene Name
NM_021391	-15.455	-17.0299	Alox12e	protein phosphatase 1, regulatory (inhibitor) subunit 1A
XM_358653	-15.455	-6.45313
AK009352	-14.4701	-9.71356	Itgb1bp3	integrin beta 1 binding protein 3
NM_009608	-9.84916	-9.44794	Actc1	actin, alpha, cardiac muscle 1; similar to alpha-actin (AA 27-375)
NM_026485	-9.38268	-6.49802	5730502D15Rik	TraB domain containing
XM_131826	-8.69388	-7.88986	Tmem52	transmembrane protein 52
XM_131166	-8.11168	-1.15669
NM_053200	-7.06162	1.6358	Ces3	carboxylesterase 3
NM_144874	-6.36429	-2.58471	Cox15	COX15 homolog, cytochrome c oxidase assembly protein (yeast)
NM_013737	-6.02099	1.34723	Pla2g7	phospholipase A2, group VII (platelet-activating factor acetylhydrolase, plasma)
XM_284144	-6.02099	-3.89062	Fzd9	frizzled homolog 9 (Drosophila)
NM_029555	-5.9794	-11.9588	Gstk1	glutathione S-transferase kappa 1
NM_010859	-5.85634	-68.1197	Myl3	myosin, light polypeptide 3
NM_009150	-5.77572	-2.17347	Selenbp1	selenium binding protein 1; hypothetical protein LOC100044204
NM_013712	-5.73582	-18.1261	Itgb1bp2	integrin beta 1 binding protein 2
NM_009393	-5.50217	-9.38268	Tnnc1	troponin C, cardiac/slow skeletal
NM_021389	-5.27803	-1.04972	Sh3kbp1	SH3-domain kinase binding protein 1
XM_193814	-5.1337	-3.5801
XM_134227	-5.02805	-3.73213
NM_022019	-4.99332	-3.55537	Dusp10	dual specificity phosphatase 10
NM_022014	-4.85678	-1.23114	Fn3k	fructosamine 3 kinase
NM_011293	-4.82323	-3.65533	Polr2j	polymerase (RNA) II (DNA directed) polypeptide J
NM_021467	-4.78991	-13.4543	Tnni1	troponin I, skeletal, slow 1
AB44005	-4.43828	-3.31728
NM_009636	-4.37717	-5.54044	Aebp1	AE binding protein 1
NM_080728	-4.22807	-54.1917	Myh6	myosin, heavy polypeptide 7, cardiac muscle, beta
NM_144816	-4.19887	1.04247	Rhbdl1	rhomboid, veinlet-like 1 (Drosophila)
NM_024188	-4.05584	-6.40856	Oxct1	3-oxoacid CoA transferase 1
NM_177642	-4.02782	-2.88786	9830123M21Rik	RIKEN cDNA 9830123M21 gene
XM_132686	-4.02782	-7.51618
NM_011797	-3.94493	-2.14355	Car14	carbonic anhydrase 14
NM_010801	-3.91768	-9.71356	Mlf1	myeloid leukemia factor 1
NM_022004	-3.91768	-10.4107	Fxyd6	FXYD domain-containing ion transport regulator 6
NM_145922	-3.91768	-5.57897	Kcnc4	potassium voltage gated channel, Shaw-related subfamily, member 4
AK032039	-3.89062	-1.97247	Dnajb6	DnaJ (Hsp40) homolog, subfamily B, member 6; predicted gene 5917; predicted gene 15785; predicted gene 4852; predicted gene 2541
NM_013415	-3.83706	-5.27803	Atp1b2	ATPase, Na+/K+ transporting, beta 2 polypeptide
NM_026837	-3.83706	-1.53688	Tmem53	transmembrane protein 53
XM_127493	-3.83706	-1.31951
NM_010861	-3.81055	-23.4254	Myl2	myosin, light polypeptide 2, regulatory, cardiac, slow
NM_033146	-3.78423	-2.94854	1500005A01Rik	family with sequence similarity 158, member A
NM_019414	-3.70635	-1.28343	Selenbp2	selenium binding protein 2
NM_027356	-3.70635	-6.77396	2700038N03Rik	UFM1-specific peptidase 1
NM_009107	-3.68075	-3.09513	Rxrg	retinoid X receptor gamma
NM_011303	-3.68075	-8.81524	Dhrs3	dehydrogenase/reductase (SDR family) member 3
NM_018832	-3.68075	-2.86791	Pdzx	MAGI family member, X-linked
NM_010274	-3.63008	-3.70635	Gpd2	glycerol phosphate dehydrogenase 2, mitochondrial
NM_029095	-3.63008	-2.26577	Gup1	hedgehog acyltransferase-like
AB18021	-3.605	1.02811
NM_178907	-3.605	-4.16986	Mapkapk3	mitogen-activated protein kinase-activated protein kinase 3
NM_022988	-3.55537	-3.53081	Nif3l1	Ngg1 interacting factor 3-like 1 (S. pombe)
NM_145562	-3.55537	-2.12874	9130213B05Rik	RIKEN cDNA 9130213B05 gene
AB1122	-3.53081	-10.1965
NM_027093	-3.53081	-2.78949	2310003L22Rik	RIKEN cDNA 2310003L22 gene
NM_008420	-3.4822	1.14076	Kcnb1	potassium voltage gated channel, Shab-related subfamily, member 1
NM_016961	-3.4822	-2.73208	Mapk9	mitogen-activated protein kinase 9
NM_025909	-3.4822	-2.36199	Oma1	OMA1 homolog, zinc metallopeptidase (S. cerevisiae)
XM_131633	-3.4822	-2.77022
NM_008812	-3.45815	-6.9644	Padi2	peptidyl arginine deiminase, type II; similar to peptidyl arginine deiminase, type II
NM_026865	-3.45815	-3.81055	1700113I22Rik	alanyl-tRNA synthetase domain containing 1; RIKEN cDNA 1700113I22 gene
NM_133727	-3.45815	-1.42405	Kptn	kaptin
NM_023431	-3.41054	-1.75321	Mum1	melanoma associated antigen (mutated) 1
NM_153514	-3.41054	-1.76541	Rhobtb2	Rho-related BTB domain containing 2
NM_025633	-3.38698	-1.40444	Metapl1	methionine aminopeptidase-like 1
NM_026580	-3.36359	-1.28343	Otub2	OTU domain, ubiquitin aldehyde binding 2
NM_023184	-3.31728	-2.28153	Klf15	Kruppel-like factor 15
NM_032396	-3.31728	-5.38893	Kremen1	kringle containing transmembrane protein 1
NM_183251	-3.29436	-3.22657	1810020D17Rik	RIKEN cDNA 1810020D17 gene
AB24141	-3.27161	-2.23457
NM_011172	-3.24901	1.32869	Prodh	proline dehydrogenase
NM_027081	-3.24901	-2.01391	1700027J05Rik	family with sequence similarity 116, member B
AB47063	-3.22657	-3.13834
NM_008520	-3.22657	-1.31039	Ltbp3	latent transforming growth factor beta binding protein 3
NM_145418	-3.20428	-1.34723	BC013529	cDNA sequence BC013529
NM_009179	-3.16017	1.26576	St3gal2	ST3 beta-galactoside alpha-2,3-sialyltransferase 2
NM_008409	-3.13834	-3.36359	Itm2a	integral membrane protein 2A
NM_198100	-3.11666	-1.37554	Tbkbp1	TBK1 binding protein 1
NM_031173	-3.07375	-4.59479	Cacnb1	calcium channel, voltage-dependent, beta 1 subunit
NM_026503	-3.05252	-1.82766	1110058L19Rik	RIKEN cDNA 1110058L19 gene
AB47041	-3.03143	-4.28709
NM_010065	-3.03143	-1.94531	Dnm1	dynamin 1
AB11097	-2.9897	-1.86607
NM_020509	-2.9897	-1.26576	Retnla	resistin like alpha
NM_010709	-2.96905	-2.12874	Lgtn	ligatin
NM_023504	-2.96905	-1.95884	Nkx2-4	NK2 transcription factor related, locus 4 (Drosophila)
NM_024291	-2.96905	-6.06287	Ky	kyphoscoliosis peptidase
NM_028984	-2.96905	-1.3566	8430406I07Rik	RIKEN cDNA 8430406I07 gene
NM_153124	-2.94854	-2.02792	St8sia5	ST8 alpha-N-acetyl-neuraminide alpha-2,8-sialyltransferase 5
XM_486328	-2.94854	-2.78949	6430704N06	predicted gene 4980
NM_027402	-2.92817	-8.28212	Fndc5	fibronectin type III domain containing 5
NM_007940	-2.90795	-1.53688	Ephx2	epoxide hydrolase 2, cytoplasmic
NM_009727	-2.88786	-2.32947	Atp8a1	ATPase, aminophospholipid transporter (APLT), class I, type 8A, member 1
NM_023709	-2.88786	-2.2974	Capn9	calpain 9
NM_016894	-2.86791	-4.99332	Ramp1	receptor (calcitonin) activity modifying protein 1
NM_053119	-2.86791	-2.15846	Echs1	enoyl Coenzyme A hydratase, short chain, 1, mitochondrial
NM_175347	-2.86791	1.39474	Srl	sarcalumenin
NM_009416	-2.8481	-7.4127	Tpm2	tropomyosin 2, beta
NM_009722	-2.8481	-8.51496	Atp2a2	ATPase, Ca++ transporting, cardiac muscle, slow twitch 2
NM_013935	-2.8481	-3.605	Ptpla	protein tyrosine phosphatase-like (proline instead of catalytic arginine), member a
NM_021515	-2.8481	-3.65533	Ak1	adenylate kinase 1
NM_145533	-2.8481	-3.20428	Smox	spermine oxidase
NM_011322	-2.82843	-5.57897	Scn1b	sodium channel, voltage-gated, type I, beta
NM_024230	-2.82843	-3.97237	Smtnl1	smoothelin-like 1
NM_175438	-2.82843	-1.36604	Aldh4a1	aldehyde dehydrogenase 4 family, member A1
XM_131300	-2.82843	-1.16473	2310030N02Rik	RIKEN cDNA 2310030N02 gene
NM_011638	-2.80889	-3.97237	Tfrc	transferrin receptor
NM_013626	-2.80889	-1.48452	Pam	peptidylglycine alpha-amidating monooxygenase
AB100271	-2.78949	-4.43828	Ttn	titin
NM_026633	-2.78949	-4.43828	9530058B02Rik	RIKEN cDNA 9530058B02 gene
NM_016769	-2.77022	-4.08405	Smad3	MAD homolog 3 (Drosophila)
NM_053192	-2.75108	-4.72397
XM_129566	-2.75108	-1.39474
XM_283635	-2.75108	-11.3924	9330132E09Rik	RIKEN cDNA 9330132E09 gene
NM_007424	-2.73208	-3.5801	Agc1	aggrecan
NM_011351	-2.73208	-2.18859	Sema6c	sema domain, transmembrane domain (TM), and cytoplasmic domain, (semaphorin) 6C
NM_178936	-2.73208	-1.49485	Tmem56	transmembrane protein 56
NM_080444	-2.71321	-6.6807	Asb10	ankyrin repeat and SOCS box-containing 10
NM_176842	-2.71321	-3.43426		Tp53rk binding protein
NM_172417	-2.69447	-3.94493	2310042D19Rik	RIKEN cDNA 2310042D19 gene
NM_175212	-2.67586	-1.82766	Tmem65	transmembrane protein 65
AB5024	-2.65737	-3.41054
XM_126127	-2.65737	-2.36199
NM_008492	-2.63902	-4.92458	Ldhb	lactate dehydrogenase B; predicted gene 5514
NM_007755	-2.62079	-2.63902	Cpeb1	cytoplasmic polyadenylation element binding protein 1
XM_194342	-2.62079	-2.78949
NM_025476	-2.60268	-1.59107	Wwp1	family with sequence similarity 82, member B
XM_283952	-2.60268	-2.92817		expressed sequence AI464131
NM_146118	-2.58471	-1.69349	Slc25a25	solute carrier family 25 (mitochondrial carrier, phosphate carrier), member 25
NM_007872	-2.56685	-3.78423	Dnmt3a	DNA methyltransferase 3A
NM_011079	-2.56685	-9.57983	Phkg1	phosphorylase kinase gamma 1
NM_025840	-2.54912	-3.18215	Bzw2	basic leucine zipper and W2 domains 2
NM_173011	-2.54912	-3.03143	Idh2	isocitrate dehydrogenase 2 (NADP+), mitochondrial
NM_146183	-2.53151	-3.27161	2410005H09Rik	zinc finger protein 428
NM_175523	-2.53151	-1.23114		protein phosphatase 1K (PP2C domain containing)
AB12085	-2.51403	-1.03526
NM_026189	-2.49666	-3.50642	2310005P05Rik	endonuclease/exonuclease/phosphatase family domain containing 1
NM_198625	-2.49666	-2.54912	BC060632	metastasis suppressor 1-like; similar to CDNA sequence BC060632
XM_355650	-2.46229	-3.07375
NM_025504	-2.44528	-3.5801	2310004L02Rik	ATP5S-like
NM_010197	-2.42839	-2.02792	Fgf1	fibroblast growth factor 1
NM_011838	-2.42839	-3.605	Lynx1	Ly6/neurotoxin 1
NM_133927	-2.42839	1.28343	Itfg2	integrin alpha FG-GAP repeat containing 2
NM_009813	-2.41162	-3.29436	Casq1	calsequestrin 1
NM_011542	-2.41162	-3.09513	Tcea3	transcription elongation factor A (SII), 3
AF502565	-2.39496	-1.32869	Trip10	thyroid hormone receptor interactor 10
NM_009686	-2.39496	-3.38698	Apbb2	amyloid beta (A4) precursor protein-binding, family B, member 2
NM_013476	-2.39496	-3.43426	Ar	androgen receptor
NM_013751	-2.39496	1.02101	Hrasls	HRAS-like suppressor
NM_024200	-2.39496	-3.89062	Mfn1	mitofusin 1
AK011657	-2.37841	-2.31338	Sfrs3	predicted gene 7509; splicing factor, arginine/serine-rich 3 (SRp20); similar to MGC89287 protein; predicted gene 9761; predicted gene 7083
NM_144961	-2.37841	-6.27667
NM_133201	-2.36199	-2.02792	Mfn2	similar to mitofusin 2; mitofusin 2
NM_133825	-2.36199	1.04247	D1Ertd622e	DNA segment, Chr 1, ERATO Doi 622, expressed
NM_134079	-2.36199	-3.20428	Adk	adenosine kinase
NM_010271	-2.34567	-3.5801	Gpd1	glycerol-3-phosphate dehydrogenase 1 (soluble)
NM_019874	-2.32947	-3.43426	Dnajb5	DnaJ (Hsp40) homolog, subfamily B, member 5
NM_029649	-2.32947	-3.07375	Tmem101	transmembrane protein 101
NM_023049	-2.31338	-5.02805	Asb2	ankyrin repeat and SOCS box-containing 2
NM_013826	-2.2974	1.11729	Mocs2	molybdenum cofactor synthesis 2
NM_133250	-2.2974	-2.82843	Mutyh	mutY homolog (E. coli)
NM_175511	-2.2974	1.34723	A130092J06Rik	family with sequence similarity 78, member A; hypothetical protein LOC100047386
NM_145420	-2.28153	-3.94493	Ube2d1	ubiquitin-conjugating enzyme E2D 1, UBC4/5 homolog (yeast)
XM_489213	-2.28153	-3.83706
NM_008097	-2.26577	-1.28343	Gcdh	glutaryl-Coenzyme A dehydrogenase
NM_133199	-2.26577	-2.23457	Scn4a	sodium channel, voltage-gated, type IV, alpha
NM_133485	-2.26577	-1.84038	Ppp1r14c	protein phosphatase 1, regulatory (inhibitor) subunit 14c
NM_020295	-2.25012	2.2974		limb region 1
NM_026068	-2.25012	-3.05252	Med31	mediator of RNA polymerase II transcription, subunit 31 homolog (yeast)
NM_010585	-2.23457	-2.46229	Itpr1	inositol 1,4,5-triphosphate receptor 1
NM_011028	-2.23457	-1.31951	P2rxl1	purinergic receptor P2X, ligand-gated ion channel, 6
NM_023523	-2.23457	1.02811	Pecr	peroxisomal trans-2-enoyl-CoA reductase
NM_025599	-2.23457	-1.70527	2610528E23Rik	RIKEN cDNA 2610528E23 gene
NM_008107	-2.22684	-2.51403	Gdf1	growth differentiation factor 1; LAG1 homolog, ceramide synthase 1
NM_011299	-2.20381	-2.86791	Rps6ka2	ribosomal protein S6 kinase, polypeptide 2; similar to Ribosomal protein S6 kinase, polypeptide 2
NM_080289	-2.20381	-2.44528	Grhpr	glyoxylate reductase/hydroxypyruvate reductase
NM_008487	-2.18859	-2.8481	Arhgef2	rho/rac guanine nucleotide exchange factor (GEF) 2
NM_008596	-2.18859	-4.92458	Sypl2	synaptophysin-like 2
NM_009385	-2.18859	-1.1487	Titf1	NK2 homeobox 1
NM_009781	-2.18859	-3.45815	Cacna1c	calcium channel, voltage-dependent, L type, alpha 1C subunit
NM_175031	-2.18859	-2.15846	Stk36	serine/threonine kinase 36 (fused homolog, Drosophila)
NM_175423	-2.18859	-3.22657	D730049H07Rik	ORAI calcium release-activated calcium modulator 1
AB10087	-2.17347	-4.25748
AF317223	-2.16845	-5.43897	Tpm3	predicted gene 7848; predicted gene 7839; predicted gene 4157; similar to tropomyosin 3, gamma; tropomyosin 3, gamma; predicted gene 4903
NM_008376	-2.15846	-1.45397	Gimap1	GTPase, IMAP family member 1
NM_008832	-2.14355	-2.8481	Phka1	phosphorylase kinase alpha 1
AB40146	-2.12874	-4.92458
NM_009613	-2.12874	-1.09429	Adam11	a disintegrin and metallopeptidase domain 11
AK035212	-2.11404	-2.54912	Sorbs1	sorbin and SH3 domain containing 1
NM_009599	-2.11404	-2.14355	Ache	acetylcholinesterase
NM_013871	-2.11404	-2.9897	Mapk12	mitogen-activated protein kinase 12
NM_023341	-2.11404	-3.81055	Cabc1	chaperone, ABC1 activity of bc1 complex like (S. pombe)
NM_027409	-2.11404	-2.53151	Mospd1	predicted gene 2147; motile sperm domain containing 1
NM_022890	-2.09943	-1.13288	Cldn12	claudin 12
NM_026794	-2.09943	-3.16017	Deb1	differentially expressed in B16F10 1
NM_199307	-2.09943	-1.25701	Ece1	endothelin converting enzyme 1
XM_132652	-2.09943	-2.75108	1700040I03Rik	RIKEN cDNA 1700040I03 gene
NM_011618	-2.08493	-3.73213	Tnnt1	troponin T1, skeletal, slow
NM_026172	-2.08493	-1.23114	Decr1	2,4-dienoyl CoA reductase 1, mitochondrial
NM_026524	-2.08493	-2.8481	Mid1ip1	Mid1 interacting protein 1 (gastrulation specific G12-like (zebrafish))
NM_146081	-2.08493	-1.75321	Ppp4r1	protein phosphatase 4, regulatory subunit 1
BC022635	-2.07053	-1.95884	Jph2	junctophilin 2
XM_127139	-2.07053	-2.31338	Eml1	Echinoderm microtubule associated protein like 1
XM_134169	-2.07053	-2.80889	Slc25a4	Solute carrier family 25 (mitochondrial carrier, adenine nucleotide translocator), member 4
BC057460	-2.05623	-1.67018	Rasa4	RAS p21 protein activator 4
NM_008623	-2.05623	-4.22807	Mpz	myelin protein zero
NM_025425	-2.05623	-2.73208	Rpl3l	ribosomal protein L3-like
NM_025421	-2.04202	-2.37841	Acyp1	acylphosphatase 1, erythrocyte (common) type
NM_011498	-2.02792	-1.89212	Bhlhb2	basic helix-loop-helix family, member e40
NM_134065	-2.02792	-4.56305	Epdr2	ependymin related protein 1 (zebrafish)
NM_172205	-2.02792	-1.16473	Sbsn	suprabasin
NM_181588	-2.02792	-2.65737	2310016A09Rik	carboxymethylenebutenolidase-like (Pseudomonas)
NM_011294	-2.01391	-1.16473	Sub1	similar to Activated RNA polymerase II transcriptional coactivator p15 precursor (SUB1 homolog) (Positive cofactor 4) (PC4) (p14) (Single-stranded DNA-binding protein p9); SUB1 homolog (S. cerevisiae)
NM_016978	-2.01391	-2.86791	Oat	ornithine aminotransferase
NM_023270	-2.01391	-1.6245	Rnf128	ring finger protein 128
NM_026808	-2.01391	-2.77022	1110028A07Rik	fat storage-inducing transmembrane protein 1
NM_138314	-2.01391	-4.85678	Nme7	non-metastatic cells 7, protein expressed in (nucleoside-diphosphate kinase)
NM_027126	-2	-6.02099	Hfe2	hemochromatosis type 2 (juvenile) (human homolog)
NM_030143	-2	-3.13834	Ddit4l	DNA-damage-inducible transcript 4-like
NM_030565	-2	-1.31951	BC004044	family with sequence similarity 20, member C
XM_203453	-2	-2.12874
NM_145616	-1.98618	-2.51403	Lrrc49	leucine rich repeat containing 49
NM_024226	-1.98618	-3.63008	Rtn4	reticulon 4
AB29055	-1.97247	-4.40762
NM_010473	-1.97247	-2.8481	Hrc	histidine rich calcium binding protein
NM_016872	-1.97247	-3.50642	Vamp5	vesicle-associated membrane protein 5
NM_133183	-1.97247	-2.18859		calcium channel, voltage-dependent, gamma subunit 6
NM_023395	-1.94531	-5.31474	Wfdc1	WAP four-disulfide core domain 1
NM_007606	-1.93187	-3.16017	Car3	carbonic anhydrase 3
NM_144941	-1.93187	-1.76541	Rprc1	microtubule-associated protein 7 domain containing 1
NM_011189	-1.91853	-2.62079	Psme1	predicted gene 7776; proteasome (prosome, macropain) 28 subunit, alpha
NM_177603	-1.90528	-1.58008	Frat2	frequently rearranged in advanced T-cell lymphomas 2
NM_008830	-1.89212	-2.8481	Abcb4	ATP-binding cassette, sub-family B (MDR/TAP), member 4
NM_009943	-1.89212	-2.77022	Cox6a2	cytochrome c oxidase, subunit VI a, polypeptide 2
NM_025710	-1.89212	-1.16473	Uqcrfs1	ubiquinol-cytochrome c reductase, Rieske iron-sulfur polypeptide 1
NM_144801	-1.89212	-2.07053	2310076O21Rik	transmembrane protein 143
AB19144	-1.87905	-6.40856
AB47125	-1.86607	-3.34035
NM_012029	-1.85318	-3.36359	Zfp653	ECSIT homolog (Drosophila)
NM_028390	-1.85318	-1.31039	Anln	anillin, actin binding protein
NM_153744	-1.85318	-3.01049	Prkag3	protein kinase, AMP-activated, gamma 3 non-catatlytic subunit
NM_008063	-1.84038	-2.11404	Slc37a4	solute carrier family 37 (glucose-6-phosphate transporter), member 4
NM_146188	-1.84038	-3.36359	Kctd15	potassium channel tetramerisation domain containing 15
NM_176840	-1.84038	-2.73208	Osbpl11	oxysterol binding protein-like 11
NM_008468	-1.82766	-1.08673	Kpna6	karyopherin (importin) alpha 6
NM_017379	-1.82766	-2.01391	Tuba8	tubulin, alpha 8
NM_023644	-1.82766	-2.05623	Mccc1	methylcrotonoyl-Coenzyme A carboxylase 1 (alpha)
NM_145521	-1.82766	-2.2974	Ppapdc3	phosphatidic acid phosphatase type 2 domain containing 3
NM_146010	-1.81504	-2.39496	Tspan8	tetraspanin 8
AB9053	-1.8025	-2.71321
NM_021329	-1.79005	-3.07375	2400006H24Rik	predicted gene 7791; similar to Ran-interacting protein MOG1; predicted gene 15711; RAN guanine nucleotide release factor; predicted gene 4535; predicted gene 8572
NM_144844	-1.79005	1.48452	Pcca	propionyl-Coenzyme A carboxylase, alpha polypeptide
AB1046	-1.77769	-1.53688
NM_023229	-1.77769	-1.87905	Fastk	Fas-activated serine/threonine kinase
NM_053078	-1.77769	-4.02782	D0H4S114	DNA segment, human D4S114
NM_133778	-1.77769	-2.82843	2900046G09Rik	family with sequence similarity 131, member A
XM_126635	-1.77769	-4.05584	Dysfip1	Dysferlin interacting protein 1
NM_009721	-1.76541	-4.25748	Atp1b1	ATPase, Na+/K+ transporting, beta 1 polypeptide
NM_019547	-1.76541	-2.54912	Rnpc1	RNA binding motif protein 38
NM_026159	-1.76541	-2.51403	0610039N19Rik	retinol saturase (all trans retinol 13,14 reductase)
XM_358335	-1.76541	-3.43426
AB29109	-1.75321	1.09429
AB43134	-1.7411	-1.33793
NM_013899	-1.71713	-2.8481	Timm10	translocase of inner mitochondrial membrane 10 homolog (yeast)
NM_009520	-1.70527	-3.11666	Wnt2b	wingless related MMTV integration site 2b
NM_130881	-1.70527	-3.68075	Pabpc4	similar to Poly A binding protein, cytoplasmic 4; poly(A) binding protein, cytoplasmic 4; predicted gene 12623; predicted gene 5088; hypothetical protein LOC100044219
NM_138315	-1.70527	-10.4107	Mical1	microtubule associated monoxygenase, calponin and LIM domain containing 1
NM_177041	-1.70527	-3.05252	Flad1	RFad1, flavin adenine dinucleotide synthetase, homolog (yeast)
XM_125524	-1.70527	-4.02782
NM_010231	-1.69349	1.02101	Fmo1	flavin containing monooxygenase 1
NM_027275	-1.69349	-1.69349	2810422B04Rik	pentatricopeptide repeat domain 3
AB10071	-1.68179	1.01396
NM_008640	-1.68179	-2.9897	Laptm4a	lysosomal-associated protein transmembrane 4A
NM_153049	-1.68179	1.1487	Mkl1	MKL (megakaryoblastic leukemia)/myocardin-like 1
NM_009328	-1.65864	-1.24833	Tcf15	transcription factor 15
NM_009505	-1.64718	-2.73208	Vegfa	vascular endothelial growth factor A
NM_008862	-1.6358	-2.49666	Pkia	protein kinase inhibitor, alpha
AB28082	-1.6245	-2.46229
AB40015	-1.6245	-2.56685
NM_013723	-1.6245	-3.20428	Podxl	podocalyxin-like
NM_023844	-1.61328	-2.69447	Jam2	junction adhesion molecule 2
AB30122	-1.60214	-3.07375
NM_025275	-1.60214	-1.94531	X83328	archaelysin family metallopeptidase 2
NM_145834	-1.59107	-1.39474	Il17c	interleukin 17C
NM_008218	-1.58008	-2.05623	Hba-a1	hemoglobin alpha, adult chain 2; hemoglobin alpha, adult chain 1
NM_009868	-1.56917	-2.69447	Cdh5	cadherin 5
NM_173752	-1.56917	-2.41162	1110067D22Rik	RIKEN cDNA 1110067D22 gene
NM_013645	-1.55833	-17.2677	Pvalb	parvalbumin
NM_009656	-1.54756	-3.41054	Aldh2	aldehyde dehydrogenase 2, mitochondrial
NM_133348	-1.52626	-2.86791	Acot7	acyl-CoA thioesterase 7
XM_284750	-1.52626	-1.6245
NM_026131	-1.50525	-2.07053	Pdlim7	PDZ and LIM domain 7
AB30119	-1.48452	-1.58008
NM_019671	-1.47427	-2.15846	Net1	predicted gene 8990; neuroepithelial cell transforming gene 1
NM_178696	-1.47427	2.37841	B430110G05Rik	solute carrier family 25, member 44
XM_130322	-1.47427	-1.79005
NM_008059	-1.46409	-4.85678	G0s2	G0/G1 switch gene 2
NM_016686	-1.46409	-2.86791	Vezf1	vascular endothelial zinc finger 1
NM_153516	-1.46409	-2.28153	Bcl2l13	BCL2-like 13 (apoptosis facilitator)
NM_174847	-1.46409	-2.60268	5830404H04Rik	RIKEN cDNA 5830404H04 gene
NM_007994	-1.45397	1.40444	Fbp2	fructose bisphosphatase 2
NM_013870	-1.45397	-2.9897	Smtn	smoothelin
NM_009694	-1.44393	-2.86791	Apobec2	apolipoprotein B mRNA editing enzyme, catalytic polypeptide 2; similar to APOBEC-2 protein
NM_013456	-1.44393	-2.37841	Actn3	actinin alpha 3
NM_008509	-1.42405	-2.31338		lipoprotein lipase; similar to Lipoprotein lipase precursor (LPL)
NM_009814	-1.42405	-2.94854	Casq2	calsequestrin 2
NM_024480	-1.42405	1.30134	Sh3bp5l	SH3 binding domain protein 5 like
NM_018870	-1.41421	-4.34694	Pgam2	phosphoglycerate mutase 2
XM_484487	-1.41421	-2.65737		apolipoprotein L 6
NM_011571	-1.40444	-1.20581	Tesk1	testis specific protein kinase 1
NM_144823	-1.40444	1.89212	Acsl6	acyl-CoA synthetase long-chain family member 6
NM_144870	-1.40444	-2.78949	Ndufs8	NADH dehydrogenase (ubiquinone) Fe-S protein 8
NM_027326	-1.39959	-2.68515	Mllt3	myeloid/lymphoid or mixed-lineage leukemia (trithorax homolog, Drosophila); translocated to, 3
NM_008057	-1.38511	-2.46229	Fzd7	frizzled homolog 7 (Drosophila)
NM_027815	-1.38511	-1.42405	9030624J02Rik	RIKEN cDNA 9030624J02 gene
NM_011548	-1.37554	-1.72907	Tcfe2a	transcription factor E2a
NM_183188	-1.37554	-2.37841		ataxin 2 binding protein 1
NM_178149	-1.36604	-1.37554	Limk2	phosphoinositide-3-kinase interacting protein 1
NM_007531	-1.3566	-1.1487	Phb2	prohibitin 2
AB44152	-1.34723	1.81504
NM_009003	-1.34723	-1.28343	Rab4a	RAB4A, member RAS oncogene family
U21209	-1.34723	-1.02101	Clk1	CDC-like kinase 1
NM_026384	-1.33793	-2.54912	Dgat2	diacylglycerol O-acyltransferase 2
NM_016749	-1.32869	-1.59107	Mybph	myosin binding protein H
NM_138741	-1.32869	-2.62079	Sdpr	serum deprivation response
NM_153526	-1.32869	2.21914	Insig1	insulin induced gene 1
NM_198013	-1.32869	-1.70527	Cuedc1	CUE domain containing 1
AB6063	-1.31951	-1.82766
NM_021285	-1.31951	-2.41162	Myl1	myosin, light polypeptide 1
NM_138628	-1.31951	3.68075	Txlnb	taxilin beta
AK087855	-1.30134	-2.53151	Agl	amylo-1,6-glucosidase, 4-alpha-glucanotransferase
NM_011615	-1.30134	-1.02811	Dedd	death effector domain-containing
NM_020027	-1.30134	1.45397	Bat2	HLA-B associated transcript 2
NM_025546	-1.30134	1.02101	Rsl1d1	ribosomal L1 domain containing 1
NM_011802	-1.29235	1.26576	Clpx	caseinolytic peptidase X (E.coli)
NM_019793	-1.29235	-1.50525	Tspan3	tetraspanin 3
XM_128725	-1.29235	-2.04202	Ndufv2	NADH dehydrogenase (ubiquinone) flavoprotein 2
NM_011844	-1.28343	-2.58471	Mgll	monoglyceride lipase
NM_026731	-1.28343	-1.36604	Ppp1r14a	protein phosphatase 1, regulatory (inhibitor) subunit 14A
NM_198415	-1.28343	-2.41162	Ckmt2	creatine kinase, mitochondrial 2
NM_023166	-1.27456	2.2974	Mtvr2	mammary tumor virus receptor 2
NM_029044	-1.27456	-1.61328	Lrrc48	leucine rich repeat containing 48
NM_008220	-1.26576	-3.32879	Hbb-b1	hemoglobin, beta adult major chain; hemoglobin, beta adult minor chain
NM_009419	-1.26576	2	Tpst2	protein-tyrosine sulfotransferase 2
NM_011792	-1.26576	-1.84038	Bace1	beta-site APP cleaving enzyme 1
NM_026252	-1.26576	-1.10957	Cpeb4	cytoplasmic polyadenylation element binding protein 4
NM_146216	-1.26576	-1.43396	Vac14	Vac14 homolog (S. cerevisiae)
NM_153578	-1.26576	-2.54912	Nipa1	non imprinted in Prader-Willi/Angelman syndrome 1 homolog (human)
AB23085	-1.25701	-1.7411
XM_485971	-1.25701	1.21419
NM_133693	-1.24833	1.01396	3100004P22Rik	RNA binding motif protein 42
NM_172259	-1.24833	-1.43396	BC037527	myosin, light polypeptide 6B
NM_179203	-1.24833	-3.41054	Atad3a	ATPase family, AAA domain containing 3A
AB16107	-1.23971	-3.16017
NM_153168	-1.23114	-2		leucyl-tRNA synthetase, mitochondrial
NM_024201	-1.22264	-1.20581		coiled-coil domain containing 127
NM_028444	-1.22264	-2.32947	Prkcdbp	protein kinase C, delta binding protein
AB38092	-1.21419	-2.75108
AK033977	-1.21419	-1.36604	Syt11	Synaptotagmin XI
NM_016797	-1.20581	-1.49485	Stx7	syntaxin 7
NM_026939	-1.20581	1.04972		RIKEN cDNA 1810009N02 gene
NM_025289	-1.19748	1.36604	Tbrg1	transforming growth factor beta regulated gene 1
NM_009464	-1.18921	-3.09513	Ucp3	uncoupling protein 3 (mitochondrial, proton carrier)
XM_127051	-1.18921	-1.34723	Sos2	son of sevenless homolog 2 (Drosophila)
NM_008149	-1.16473	-2.25012	Gpam	glycerol-3-phosphate acyltransferase, mitochondrial
XM_355486	-1.16473	-1.50525
BC056990	-1.14076	2.25012	Gabbr1	gamma-aminobutyric acid (GABA) B receptor, 1
NM_022980	-1.14076	-1.48452	Dscr1l2	regulator of calcineurin 3
NM_010027	-1.13288	-3.34035	Ddt	D-dopachrome tautomerase
NM_028777	-1.13288	1.21419	Sec14l1	SEC14-like 1 (S. cerevisiae)
NM_013805	-1.12506	-1.94531	Cldn5	claudin 5
AB16004	-1.11729	-2.23457
AB16096	-1.11729	1.85318
NM_054099	-1.10957	-1.17283	1110038F14Rik	RIKEN cDNA 1110038F14 gene
NM_008989	-1.10191	-1.41421	Pura	similar to hCG45299; purine rich element binding protein A
NM_009176	-1.09429	-3.41054	St3gal3	ST3 beta-galactoside alpha-2,3-sialyltransferase 3
NM_145988	-1.09429	-2.18859
NM_170592	-1.08673	1.16473	2610205E22Rik	methyltransferase like 11A
AB19135	-1.07923	1.07177
NM_145438	-1.07923	2.71321	Llglh2	lethal giant larvae homolog 2 (Drosophila)
AB3099	-1.07177	-1.10191
AB29018	-1.06437	2.2974
XM_127602	-1.06437	-7.3615	Zmynd17	zinc finger, MYND domain containing 17
AB17119	-1.05702	1
AB42126	-1.04972	1.08673
NM_011256	-1.04972	1.32869	Pitpnm2	phosphatidylinositol transfer protein, membrane-associated 2
XM_126658	-1.04972	-1.56917
NM_133970	-1.04247	2.36199	D8Ertd354e	DNA segment, Chr 8, ERATO Doi 354, expressed
NM_011666	-1.03526	1.22264	Ube1c	ubiquitin-like modifier activating enzyme 3
NM_009233	-1.02101	-1.18099	Sox1	SRY-box containing gene 1
NM_026856	-1.02101	-2.23457	Zfp644	zinc finger protein 644
NM_021354	-1.01396	-1.23114	Drg2	hypothetical protein LOC674305; predicted gene 8918; developmentally regulated GTP binding protein 2
NM_024499	-1.01396	-1.08673	Sgta	small glutamine-rich tetratricopeptide repeat (TPR)-containing, alpha
NM_017368	-1.00696	1.26576	Cugbp1	CUG triplet repeat, RNA binding protein 1
XM_126928	1	-1.40444
AB33027	1.00696	1.42405
NM_027088	1.00696	-1.13288	Bap1	Brca1 associated protein 1
AB43006	1.01396	1.23114
NM_080639	1.02811	-1.18921	Timp4	tissue inhibitor of metalloproteinase 4
AK019476	1.03526	1.45397	Smpd3	sphingomyelin phosphodiesterase 3, neutral
NM_133801	1.03526	1.13288	Gtf2f1	general transcription factor IIF, polypeptide 1
AB41137	1.04247	1.64718
NM_008530	1.04247	1.13288	Ly6f	lymphocyte antigen 6 complex, locus F
NM_010726	1.04972	1.01396	Phyh	phytanoyl-CoA hydroxylase
NM_011122	1.04972	-1.85318	Plod1	procollagen-lysine, 2-oxoglutarate 5-dioxygenase 1
AB24152	1.05702	4.22807
NM_026346	1.05702	-1.18099	Fbxo32	F-box protein 32
NM_198671	1.05702	1.09429	Gse1	genetic suppressor element 1
AB44148	1.06437	1.72907
NM_007394	1.06437	-1.45397	Acvr1	activin A receptor, type 1
NM_019946	1.06437	1.04972	Mgst1	microsomal glutathione S-transferase 1
NM_144843	1.06437	1.61328	Mtmr6	myotubularin related protein 6
AK033455	1.07177	1.10191	9030208C03Rik	RIKEN cDNA 9030208C03 gene
NM_019729	1.07177	1.36604	Usp8	ubiquitin specific peptidase 8
NM_022997	1.07177	1.19748	Vps35	vacuolar protein sorting 35
NM_138744	1.07177	1.42405	Ssx2ip	synovial sarcoma, X breakpoint 2 interacting protein
NM_013492	1.07923	-1.54756	Clu	similar to clusterin; clusterin
NM_025514	1.08673	2.25012	D10Ertd641e	DNA segment, Chr 10, ERATO Doi 641, expressed
NM_018856	1.09429	1.39474
NM_172566	1.09429	-2.34567	Rundc1	RUN domain containing 1
NM_153547	1.10191	1.85318	Gnl3	guanine nucleotide binding protein-like 3 (nucleolar)
NM_020568	1.10957	1.45397	S3-12	plasma membrane associated protein, S3-12
AK088505	1.11729	2.42839	Ogt	O-linked N-acetylglucosamine (GlcNAc) transferase (UDP-N-acetylglucosamine:polypeptide-N-acetylglucosaminyl transferase)
AK122445	1.11729	-1.03526	Tbc1d1	TBC1 domain family, member 1; similar to TBC1 domain family member 1
NM_023247	1.11729	-1.58008	4733401H18Rik	NADH dehydrogenase (ubiquinone) 1 alpha subcomplex, assembly factor 3
NM_026550	1.11729	1.26576	Pak1ip1	PAK1 interacting protein 1
NM_145470	1.11729	-2.49666	Depdc6	DEP domain containing 6
AB41135	1.13288	1.81504
NM_007763	1.13288	3.55537	Crip1	cysteine-rich protein 1 (intestinal)
NM_013610	1.14076	3.45815	Ninj1	ninjurin 1
XM_128981	1.14076	-1.50525
NM_010658	1.1487	1.30134	Mafb	v-maf musculoaponeurotic fibrosarcoma oncogene family, protein B (avian)
NM_144811	1.1487	-1.09429	Apobec3	chromobox homolog 7
NM_183408	1.16473	-1.25701	Pde4a	phosphodiesterase 4A, cAMP specific
NM_009601	1.17283	2.25012	Chrnb1	cholinergic receptor, nicotinic, beta polypeptide 1 (muscle)
NM_011969	1.17283	1.60214	Psma7	proteasome (prosome, macropain) subunit, alpha type 7
NM_024260	1.17283	-1.32869	1700034M03Rik	coiled-coil domain containing 132
AB16068	1.18921	-2.78949
AB42128	1.18921	1.3566
AK011992	1.18921	3.11666	Atp5a1	thymopoietin
NM_010081	1.19748	-1.86607	Dst	Dystonin
NM_011790	1.20581	1.43396	Arih2	ariadne homolog 2 (Drosophila); predicted gene 12263
XM_126512	1.20581	1.3566
NM_020266	1.21419	1.02811	Dnajb10	DnaJ (Hsp40) homolog, subfamily B, member 2
NM_194070	1.21419	3.11666
AB41133	1.22264	1.75321
NM_010578	1.23114	1.98618	Itgb1	integrin beta 1 (fibronectin receptor beta)
NM_144873	1.23114	-3.09513	Uhrf2	ubiquitin-like, containing PHD and RING finger domains 2
NM_016843	1.23971	2.96905	Atxn10	ataxin 10
NM_007417	1.24833	2.62079	Adra2a	adrenergic receptor, alpha 2a
AB42130	1.26576	1.56917
NM_023733	1.26576	-1.07923	Crot	carnitine O-octanoyltransferase
NM_029640	1.26576	1.49485	1810044A24Rik	trafficking protein particle complex 9
NM_010834	1.27456	1.31951	Gdf8	myostatin
NM_080443	1.27456	-1.23971	Asb7	ankyrin repeat and SOCS box-containing 7
NM_011057	1.28343	-2.25012	Pdgfb	similar to platelet-derived growth factor B chain; platelet derived growth factor, B polypeptide
XM_125779	1.30134	-2.46229	Shc2	Src homology 2 domain-containing transforming protein C2
NM_010518	1.31039	-2.31338	Igfbp5	insulin-like growth factor binding protein 5
NM_020009	1.31039	2.73208	Frap1	mechanistic target of rapamycin (serine/threonine kinase)
NM_009653	1.31951	1.72907	Alas2	aminolevulinic acid synthase 2, erythroid
NM_009778	1.31951	2.08493	C3	complement component 3; similar to complement component C3 prepropeptide, last
NM_033623	1.31951	2.88786	Dcun1d1	similar to RP42; DCN1, defective in cullin neddylation 1, domain containing 1 (S. cerevisiae)
NM_011552	1.32869	1.23971	Tcof1	Treacher Collins Franceschetti syndrome 1, homolog
NM_019661	1.34723	1.82766	0610042I15Rik	YKT6 homolog (S. Cerevisiae)
NM_178185	1.34723	1.69349	Hist1h2ao	histone cluster 1, H2ad; histone cluster 1, H2ae; histone cluster 1, H2ag; histone cluster 1, H2ah; histone cluster 1, H2ai; similar to histone 2a; histone cluster 1, H2an; histone cluster 1, H2ao; histone cluster 1, H2ac; histone cluster 1, H2ab
NM_010516	1.3566	2.31338	Cyr61	cysteine rich protein 61
NM_025426	1.36604	2.09943	Crsp9	mediator complex subunit 7
AB44120	1.37554	1.07177
NM_019800	1.37554	1.17283	Acp6	acid phosphatase 6, lysophosphatidic
NM_138604	1.37554	2.05623	Otud5	OTU domain containing 5
BC006955	1.40444	-1.05702	H2afy	H2A histone family, member Y
NM_007918	1.41421	1.29235	Eif4ebp1	eukaryotic translation initiation factor 4E binding protein 1
NM_020577	1.42405	-1.37554	As3mt	arsenic (+3 oxidation state) methyltransferase
NM_133971	1.42405	2.32947	Ankrd10	ankyrin repeat domain 10
AB43135	1.43396	1.32869
AF108718	1.43396	1.58008	Camk2b	calcium/calmodulin-dependent protein kinase II, beta
NM_007542	1.43396	2.53151	Bgn	biglycan
NC_001702	1.46409	1.77769
NM_008951	1.47427	2.80889	Psmd4	proteasome (prosome, macropain) 26S subunit, non-ATPase, 4
NM_010217	1.47427	2.63902	Ctgf	connective tissue growth factor
NM_030165	1.47427	2.15846	Galnact2	chondroitin sulfate N-acetylgalactosaminyltransferase 2
NM_030178	1.47427	2.94854	Brpf1	bromodomain and PHD finger containing, 1
NM_201394	1.47427	-2.21914		plectin 1
AB10116	1.48452	2.20381
NM_173019	1.48452	2.32947	Pfkfb4	6-phosphofructo-2-kinase/fructose-2,6-biphosphatase 4
NM_009883	1.49485	1.7411	Cebpb	CCAAT/enhancer binding protein (C/EBP), beta
NM_028007	1.49485	1.7411	Itfg1	integrin alpha FG-GAP repeat containing 1
NM_007791	1.51572	2.28153	Csrp1	cysteine and glycine-rich protein 1
NM_009349	1.51572	3.43426	Inmt	indolethylamine N-methyltransferase
NM_020043	1.51572	2.02792	Nope	immunoglobulin superfamily, DCC subclass, member 4
AK031357	1.53688	2.23457	Cnot1	predicted gene 6158; CCR4-NOT transcription complex, subunit 1
NM_016985	1.53688	2.18859	Mtmr1	myotubularin related protein 1
NM_026432	1.53688	1.81504	Tmem66	transmembrane protein 66
NM_133901	1.53688	3.13834
NM_177919	1.53688	-3.38698	Tceal5	transcription elongation factor A (SII)-like 5
NM_001004365	1.55833	1.25701	Actr3b	ARP3 actin-related protein 3 homolog B (yeast)
NM_009674	1.55833	1.87905	Anxa7	annexin A7
NM_011046	1.55833	2.20381	Furin	furin (paired basic amino acid cleaving enzyme)
NM_011817	1.55833	2.05623	Gadd45g	growth arrest and DNA-damage-inducible 45 gamma
NM_025880	1.55833	2.31338	2410002F23Rik	RIKEN cDNA 2410002F23 gene
NM_017370	1.56917	1.10191	Hp	haptoglobin
NM_028791	1.56917	3.22657	1300018I05Rik	RIKEN cDNA 1300018I05 gene; ring finger protein 8
NM_025291	1.59107	2.94854	Sra1	steroid receptor RNA activator 1
NM_033560	1.59107	3.36359	Vps37a	vacuolar protein sorting 37A (yeast); similar to Vps37a protein
NM_011431	1.60214	1.07923	Eftud2	elongation factor Tu GTP binding domain containing 2
NM_181403	1.60214	1.81504	Vps37c	vacuolar protein sorting 37C (yeast)
NM_008473	1.6245	2.31338	Krt2-1	keratin 1
XM_110248	1.6245	2.62079
NM_145830	1.6358	2.44528	Ehmt2	euchromatic histone lysine N-methyltransferase 2
NM_207652	1.64718	1.18921	Tsc22d1	TSC22 domain family, member 1
AB35138	1.65864	1.28343
XM_130232	1.65864	1.40444	Neb	nebulin
XM_283972	1.69349	1.84038	1700065A05Rik	RIKEN cDNA 1700065A05 gene
AB14102	1.70527	3.36359
NM_009113	1.71713	2.54912	S100a13	S100 calcium binding protein A13
NM_134054	1.71713	1.60214	1110002B05Rik	RIKEN cDNA 1110002B05 gene
NM_145926	1.72907	2.25012	Mgat4b	mannoside acetylglucosaminyltransferase 4, isoenzyme B
NM_175357	1.72907	-1.02101	Crbn	cereblon
NM_181404	1.72907	1.03526	Ankrd15	KN motif and ankyrin repeat domains 1
XM_129928	1.72907	2.2974
NM_011767	1.75321	2.46229	Zfr	zinc finger RNA binding protein
NM_013676	1.76541	3.20428	Supt5h	suppressor of Ty 5 homolog (S. cerevisiae)
NM_174852	1.77769	2.32947	Phf12	PHD finger protein 12
NM_019755	1.79005	2.53151	Plp2	proteolipid protein 2; predicted gene 13669
NM_170755	1.79005	1.16473	BC038286	family with sequence similarity 134, member A
AB30044	1.8025	2.11404
NM_177725	1.8025	2.17347	Lrrc8a	leucine rich repeat containing 8A
XM_484044	1.8025	2.46229
XM_485125	1.81504	3.09513	LOC627905	Similar to gonadotropin inducible ovarian transcription factor 1
Y08640	1.81504	2.07053	Rora	RAR-related orphan receptor alpha
AB37088	1.82766	3.36359
AB3031	1.84038	1.34723
NM_138673	1.84038	1.27456	Stab2	similar to FEX2; stabilin 2
NM_146042	1.84038	1.21419	Ibrdc2	ring finger protein 144B
NM_010866	1.85318	1.21419	Myod1	myogenic differentiation 1
NM_025788	1.85318	4.08405	Btbd14b	nucleus accumbens associated 1, BEN and BTB (POZ) domain containing
AB42093	1.86607	2.49666
NM_145135	1.86607	3.22657	Rnh1	ribonuclease/angiogenin inhibitor 1
NM_001001320	1.90528	2.47942	Tbx10	T-box 10
XM_132983	1.90528	2.9897
NM_030260	1.91853	1.46409	Zxdc	ZXD family zinc finger C
NM_133662	1.91853	2.07053	Ier3	immediate early response 3
NM_007705	1.93187	3.91768	Cirbp	cold inducible RNA binding protein
NM_030598	1.93187	1.56917	Dscr1l1	regulator of calcineurin 2
NM_054097	1.93187	3.55537	Pip5k2c	phosphatidylinositol-5-phosphate 4-kinase, type II, gamma
NM_145925	1.94531	2.47942	Pttg1ip	pituitary tumor-transforming 1 interacting protein
NM_172649	1.94531	1.75321
XM_130033	1.94531	2.23457	Arhgap21	Rho GTPase activating protein 21
NM_175540	1.95884	1.70527	Eda2r	ectodysplasin A2 isoform receptor
NM_026390	1.98618	2.88786		UBX domain protein 4
NM_026487	2	-1.98618	Atad1	ATPase family, AAA domain containing 1
NM_029796	2.01391	1.46409	Lrg1	leucine-rich alpha-2-glycoprotein 1
NM_030258	2.01391	1.71713	Gpr146	G protein-coupled receptor 146
NM_133919	2.01391	2.26577	Aff1	AF4/FMR2 family, member 1
AK028479	2.04202	2.07053	Pvrl4	poliovirus receptor-related 4
NM_009104	2.04202	-1.15669	Rrm2	ribonucleotide reductase M2
NM_009964	2.04202	1.26576	Cryab	crystallin, alpha B
NM_010119	2.04202	1.33793	Ehd1	EH-domain containing 1
NM_033474	2.04202	2.58471		armadillo repeat gene deleted in velo-cardio-facial syndrome
NM_009208	2.05623	2.07053	Slc4a3	solute carrier family 4 (anion exchanger), member 3
XM_130233	2.05623	1.86607	Mnab	ring finger and CCCH-type zinc finger domains 2
NM_026212	2.07053	1.21419	Agpat2	1-acylglycerol-3-phosphate O-acyltransferase 2 (lysophosphatidic acid acyltransferase, beta)
NM_178890	2.07053	1.55833	Abtb2	ankyrin repeat and BTB (POZ) domain containing 2
NM_001004468	2.08493	3.28297	Tacc2	transforming, acidic coiled-coil containing protein 2
NM_009954	2.08493	3.38698	Bcar1	breast cancer anti-estrogen resistance 1
NM_145070	2.08493	3.4822	Hip1r	huntingtin interacting protein 1 related
NM_207659	2.08493	-1.61328	Hook3	hook homolog 3 (Drosophila)
NM_025861	2.09943	2.82843	Pqlc1	PQ loop repeat containing 1
NM_027106	2.09943	3.55537	Avpi1	arginine vasopressin-induced 1
NM_181328	2.11404	1.36604	Slc25a29	solute carrier family 25 (mitochondrial carrier, palmitoylcarnitine transporter), member 29
NM_007801	2.12874	1.48452	Ctsh	cathepsin H
NM_026148	2.12874	1.11729	Lims1	LIM and senescent cell antigen-like domains 1
NM_145954	2.12874	2.46229	Aldh16a1	aldehyde dehydrogenase 16 family, member A1
AK082665	2.14355	1.31951	Rnf19	ring finger protein 19A
NM_011309	2.14355	3.22657	S100a1	S100 calcium binding protein A1
NM_053082	2.14355	2.80889	Tspan4	tetraspanin 4
NM_134034	2.14355	2.9897	AW011752	SMEK homolog 2, suppressor of mek1 (Dictyostelium)
NM_133755	2.15846	4.11246	Tubgcp2	tubulin, gamma complex associated protein 2
NM_145587	2.15846	1.03526	Sbk1	SH3-binding kinase 1
NM_145989	2.15846	1.91853
XM_147798	2.20381	1.14076
NM_011202	2.21914	3.07375	Ptpn11	protein tyrosine phosphatase, non-receptor type 11
NM_013559	2.21914	1.51572	Hsp110	heat shock 105kDa/110kDa protein 1
NM_145583	2.21914	1.29235	Frag1	post-GPI attachment to proteins 2
AB23126	2.23457	2.25012
NM_019663	2.23457	-1.07923	Pias1	protein inhibitor of activated STAT 1
NM_026655	2.23457	3.83706	2310057M21Rik	RIKEN cDNA 2310057M21 gene
NM_021428	2.25012	2.08493	Dexi	dexamethasone-induced transcript
NM_030698	2.25012	1.48452	Trim26	Tripartite motif protein 26
NM_030750	2.25012	3.97237	Sgpp1	sphingosine-1-phosphate phosphatase 1
NM_015828	2.26577	1.13288	Gne	glucosamine
AB37059	2.28153	2.04202
NM_007585	2.31338	1.59107	Anxa2	similar to Annexin A2 (Annexin II) (Lipocortin II) (Calpactin I heavy chain) (Chromobindin-8) (p36) (Protein I) (Placental anticoagulant protein IV) (PAP-IV); annexin A2
NM_175456	2.31338	3.34035	Abra	actin-binding Rho activating protein
NM_010941	2.32947	1.79005	Nsdhl	NAD(P) dependent steroid dehydrogenase-like
NM_030210	2.32947	2.53151	Aacs	acetoacetyl-CoA synthetase
NM_145620	2.32947	1.90528	Rnu3ip2	RRP9, small subunit (SSU) processome component, homolog (yeast)
NM_175643	2.34567	3.41054	Adamts2	a disintegrin-like and metallopeptidase (reprolysin type) with thrombospondin type 1 motif, 2; similar to A disintegrin-like and metallopeptidase (reprolysin type) with thrombospondin type 1 motif, 2
NM_008907	2.36199	2.44528	Ppia	predicted gene 9234; peptidylprolyl isomerase A
NM_010117	2.36199	1.60214	Rhbdf1	rhomboid family 1 (Drosophila)
NM_133807	2.36199	2.94854	Lrrc59	leucine rich repeat containing 59
NM_145500	2.36199	2.82843	Ubtd1	ubiquitin domain containing 1
NM_153080	2.36199	1.89212	Tom1l2	target of myb1-like 2 (chicken)
XM_284175	2.36199	1.72907	Flnc	Filamin C, gamma (actin binding protein 280)
NM_009121	2.37841	3.81055	Sat1	similar to spermidine/spermine N1-acetyltransferase; predicted gene 5552; spermidine/spermine N1-acetyl transferase 1
NM_009794	2.37841	3.43426	Capn2	calpain 2
NM_025516	2.37841	2.78949	Ergic3	ERGIC and golgi 3
NM_007729	2.41162	2.15846	Col11a1	collagen, type XI, alpha 1
NM_013759	2.44528	2.47942	Sepx1	selenoprotein X 1
NM_145584	2.47942	2.77022	Spon1	spondin 1, (f-spondin) extracellular matrix protein
NM_175333	2.49666	3.53081	4933406J04Rik	solute carrier family 25, member 41
NC_001501	2.51403	3.09513
NM_010807	2.51403	4.43828	Bsdc1	MARCKS-like 1; predicted gene 9106
AF263743	2.53151	1.34723	Erbb2ip	Erbb2 interacting protein
NM_011738	2.53151	2.69447	Ywhah	tyrosine 3-monooxygenase/tryptophan 5-monooxygenase activation protein, eta polypeptide
NM_017373	2.54912	4.75683	Nfil3	similar to NFIL3/E4BP4 transcription factor; nuclear factor, interleukin 3, regulated
NM_017380	2.54912	2.32947	(Sept9)	septin 9
NM_182990	2.54912	1.26576	Ssrp1	structure specific recognition protein 1
NM_010437	2.56685	1.16473	Hivep2	human immunodeficiency virus type I enhancer binding protein 2
NM_009112	2.58471	2.65737	S100a10	S100 calcium binding protein A10 (calpactin)
NM_020033	2.60268	3.63008	Ankrd2	ankyrin repeat domain 2 (stretch responsive muscle)
NM_025699	2.60268	2.90795	3230401D17Rik	RIKEN cDNA 3230401D17 gene
NM_145505	2.60268	-1.41421	AI450540	family with sequence similarity 160, member B1; hypothetical protein LOC100044843
NM_013602	2.62079	2.21914	Mt1	metallothionein 1
NM_052993	2.62079	1.41421	C1galt1	core 1 synthase, glycoprotein-N-acetylgalactosamine 3-beta-galactosyltransferase, 1
NM_134150	2.63902	3.70635	Otub1	similar to OTU domain, ubiquitin aldehyde binding 1; OTU domain, ubiquitin aldehyde binding 1
NM_008129	2.65737	1.30134	Gclm	glutamate-cysteine ligase, modifier subunit
NM_010468	2.65737	4.40762	Hoxd3	homeo box D3
NM_013459	2.67586	2.08493	Cfd	complement factor D (adipsin)
NM_019791	2.67586	2.26577	Maged1	melanoma antigen, family D, 1
NM_022816	2.67586	2.05623	Acot10	acyl-CoA thioesterase 10
XM_489200	2.67586	4.85678
AB12106	2.69447	5.54044
XM_126866	2.69447	2.20381	C330002I19Rik	RIKEN cDNA C330002I19 gene
AK052775	2.71321	1.76541	Rab11fip3	RAB11 family interacting protein 3 (class II)
NM_025272	2.71321	1.42405	Atp6v0e	ATPase, H+ transporting, lysosomal V0 subunit E
NM_008161	2.73208	3.29436	Gpx3	glutathione peroxidase 3
NM_013808	2.75108	2.51403	Csrp3	cysteine and glycine-rich protein 3
NM_175127	2.80889	1.97247	Fbxo28	F-box protein 28
NM_178642	2.8481	2.46229	Tmem16a	anoctamin 1, calcium activated chloride channel
NM_010106	2.86791	2.02792	Eef1a1	predicted gene 5869; predicted gene 7161; predicted gene 7105; predicted gene 5822; similar to eukaryotic translation elongation factor 1 alpha 1; predicted gene 6192; predicted gene 6392; predicted gene 6767; predicted gene 6170; predicted gene 6548; predicted gene 6789; eukaryotic translation elongation factor 1 alpha 1
NM_029787	2.86791	2.36199	Cyb5r3	cytochrome b5 reductase 3
NM_133826	2.86791	1.93187	Atp6v1h	ATPase, H+ transporting, lysosomal V1 subunit H
NM_145519	2.86791	2.82843	Farp2	FERM, RhoGEF and pleckstrin domain protein 2
NM_172697	2.86791	3.24901	Prpf38a	PRP38 pre-mRNA processing factor 38 (yeast) domain containing A
NM_008693	2.88786	2.65737	Klk1	kallikrein 1-related peptidase b3
XM_485735	2.88786	2.53151	4921511K06Rik	coiled-coil domain containing 136
NM_009282	2.90795	2.58471	Ehd2	stromal antigen 1
NM_026908	2.90795	2.65737	Cab39l	calcium binding protein 39-like
NM_178367	2.90795	1.29235	Dhx33	DEAH (Asp-Glu-Ala-His) box polypeptide 33
NM_181390	2.90795	5.16941	Mustn1	musculoskeletal, embryonic nuclear protein 1
AB16054	2.94854	3.5801
NM_178207	2.96905	-1.07177	Hist1h3a	histone cluster 1, H3i; histone cluster 1, H3h; histone cluster 1, H3g; predicted gene 12260; histone cluster 1, H3a
NM_180678	2.96905	3.5801	Gars	glycyl-tRNA synthetase
NM_025926	2.9897	3.41054	Dnajb4	DnaJ (Hsp40) homolog, subfamily B, member 4
XM_289885	2.9897	2.92817	Gstm7	Glutathione S-transferase, mu 7
NM_007459	3.03143	3.38698	Ap2a2	hypothetical protein LOC100044229; adaptor protein complex AP-2, alpha 2 subunit
XM_129803	3.03143	2.96905
XM_130877	3.03143	2.37841
NM_007484	3.05252	4.34694	Rhoc	ras homolog gene family, member C
NM_009667	3.05252	2.08493	Ampd3	adenosine monophosphate deaminase 3
XM_109767	3.05252	3.94493	AI642036	Expressed sequence AI642036
NM_026637	3.07375	5.09824	A030007L17Rik	gamma-glutamyl cyclotransferase
NM_019563	3.09513	3.50642	Cited4	Cbp/p300-interacting transactivator, with Glu/Asp-rich carboxy-terminal domain, 4
NM_027439	3.09513	2.44528	Atp6ap2	ATPase, H+ transporting, lysosomal accessory protein 2
NM_153396	3.09513	1.89212	Mical3	microtubule associated monoxygenase, calponin and LIM domain containing 3
NM_199056	3.11666	3.05252	Ippk	inositol 1,3,4,5,6-pentakisphosphate 2-kinase
BC042895	3.13834	2.34567	Camk2d	calcium/calmodulin-dependent protein kinase II, delta
NM_008853	3.13834	1.61328	Pja1	praja1, RING-H2 motif containing
NM_013749	3.13834	3.605	Tnfrsf12a	tumor necrosis factor receptor superfamily, member 12a
NM_028024	3.13834	1.86607	Nkiras2	NFKB inhibitor interacting Ras-like protein 2
NM_017372	3.16017	1.7411	Lyzs	lysozyme 2
XM_131399	3.16017	2.01391	Shb	Src homology 2 domain-containing transforming protein B
NM_207530	3.18215	2.49666	Osbpl1a	oxysterol binding protein-like 1A
NM_011619	3.20428	3.41054	Tnnt2	troponin T2, cardiac
NM_020268	3.20428	2.78949	Klk1b9	kallikrein 1-related peptidase b27
NM_026765	3.22657	5.93809	Uckl1	uridine-cytidine kinase 1-like 1
NM_144854	3.24901	3.27161	ORF63	open reading frame 63
NM_013590	3.29436	2.07053	Lzp-s	lysozyme 1
XM_489305	3.29436	4.53154
AK076578	3.31728	1.58008	Vps13a	vacuolar protein sorting 13A (yeast)
AB11044	3.34035	2.80889
NM_020616	3.34035	1.38511	D930014E17Rik	RIKEN cDNA D930014E17 gene
NM_007570	3.36359	4.37717	Btg2	B-cell translocation gene 2, anti-proliferative
NM_016809	3.38698	4.62675	Rbm3	predicted gene 15453; RNA binding motif protein 3
NM_019824	3.38698	-1.09429	Arpc3	actin related protein 2/3 complex, subunit 3
NM_011486	3.41054	3.94493	Stat3	similar to Stat3B; signal transducer and activator of transcription 3
NM_022018	3.41054	4	Niban	family with sequence similarity 129, member A
NM_010415	3.45815	4.28709	Hbegf	heparin-binding EGF-like growth factor
AB23121	3.50642	2.32947
NM_007981	3.50642	6.40856	Acsl1	acyl-CoA synthetase long-chain family member 1
NM_033321	3.53081	3.01049	P2rx5	purinergic receptor P2X, ligand-gated ion channel, 5
BC065395	3.55537	3.36359	Cnih4	cornichon homolog 4 (Drosophila)
NM_009373	3.55537	6.06287	Tgm2	transglutaminase 2, C polypeptide
NM_144835	3.55537	2.25012	Heatr1	HEAT repeat containing 1
AB16010	3.5801	2.63902
NM_008654	3.5801	5.35171	Myd116	protein phosphatase 1, regulatory (inhibitor) subunit 15A; myeloid differentiation primary response gene 116
NM_177133	3.5801	1.71713	Mgea5	Meningioma expressed antigen 5 (hyaluronidase)
AB14143	3.605	5.06303
NM_011728	3.63008	1.55833	Xpa	xeroderma pigmentosum, complementation group A
NM_144937	3.73213	2.04202	Usp3	ubiquitin specific peptidase 3
NM_175198	3.73213	1.44393	1700058C01Rik	prospero homeobox 2
NM_026232	3.81055	6.06287	Slc25a30	solute carrier family 25, member 30
J00479	3.83706	8.05564
NM_011779	3.83706	2.15846	Coro1c	coronin, actin binding protein 1C; predicted gene 5790
NM_010480	3.86375	3.65533	Hsp90aa1	predicted gene 5511; heat shock protein 90, alpha (cytosolic), class A member 1
AB40119	3.91768	3.05252
NM_173385	3.94493	4.14106	Cilp	cartilage intermediate layer protein, nucleotide pyrophosphohydrolase
NM_001004143	3.97237	2.56685	Usp22	ubiquitin specific peptidase 22
NM_008244	3.97237	2.21914	Hgs	HGF-regulated tyrosine kinase substrate
NM_010944	3.97237	2.34567	Musk	muscle, skeletal, receptor tyrosine kinase
NM_028956	3.97237	1.6358	4933435A13Rik	pseudouridylate synthase 10
NM_173440	3.97237	4.50023	Nrip1	nuclear receptor interacting protein 1
NM_011868	4.02782	3.34035	Peci	peroxisomal delta3, delta2-enoyl-Coenzyme A isomerase
NM_010275	4.14106	4.59479	Gdnf	glial cell line derived neurotrophic factor
NM_025427	4.16986	1.01396	1190002H23Rik	RIKEN cDNA 1190002H23 gene
NM_013560	4.19887	3.75809	Hspb1	heat shock protein 1
NM_019736	4.19887	2.23457	Acot9	acyl-CoA thioesterase 9
NM_008631	4.25748	4.78991	Mt4	metallothionein 4
NM_175119	4.28709	4.99332
NM_010135	4.31691	4.75683	Enah	enabled homolog (Drosophila)
NM_181730	4.59479	3.81055	Rpo1-3	polymerase (RNA) I polypeptide D; predicted gene 12751
NM_007913	4.62675	4.34694	Egr1	early growth response 1
NM_011724	4.62675	3.11666		xin actin-binding repeat containing 1
NM_008638	4.69134	2.75108	Mthfd2	methylenetetrahydrofolate dehydrogenase (NAD+ dependent), methenyltetrahydrofolate cyclohydrolase
NM_031256	4.78991	3.91768	Plekha3	pleckstrin homology domain-containing, family A (phosphoinositide binding specific) member 3
NM_175149	4.92458	2.21914	2310022B05Rik	RIKEN cDNA 2310022B05 gene
NM_010220	5.42642	10.7034	Fkbp5	FK506 binding protein 5
NM_133220	5.54044	7.01285		serum/glucocorticoid regulated kinase 3
NM_001002012	5.73582	2	Hspa2	heat shock protein 2
NM_139151	5.89708	9.25351	Spag4	sperm associated antigen 4
NM_015784	6.06287	5.61778	Postn	periostin, osteoblast specific factor
NM_008630	6.27667	7.56846	Mt2	metallothionein 2
NM_026473	6.32033	5.06303	Tubb6	tubulin, beta 6
XM_141283	6.36429	3.53081
NM_009930	6.40856	5.09824	Col3a1	collagen, type III, alpha 1
XM_484178	6.6807	15.3482	Igh-1a	similar to gamma-2a immunoglobulin heavy chain; immunoglobulin heavy chain 1a (serum IgG2a); immunoglobulin heavy chain 1b (serum IgG2c)
NM_028724	7.11074	6.77396	Rin2	similar to Ras and Rab interactor 2; Ras and Rab interactor 2
NM_198411	7.46426	7.83536	2610204M08Rik	subacute ozone induced inflammation; RIKEN cDNA 2610204M08 gene
NM_007446	7.75432	17.6917	Amy2	amylase 1, salivary
NM_172286	8.33973	7.46426	6430548M08Rik	RIKEN cDNA 6430548M08 gene
NM_015764	8.75435	4.16986	Greb1	gene regulated by estrogen in breast cancer protein
XM_130015	10.7034	2.36199	Otud1	OTU domain containing 1
NM_133753	13.737	12.4666	Errfi1	ERBB receptor feedback inhibitor 1
NM_008963	14.1232	16.2234	Ptgds	prostaglandin D2 synthase (brain)
NM_008491	49.5221	8.9383	Lcn2	lipocalin 2
