# Supplementary material for: Transcriptional Profile of Muscle following Acute Induction of Symptoms in a Mouse Model of Kennedy's Disease/Spinobulbar Muscular Atrophy
Source: PLoS One. 2015 Feb 26;10(2):e0118120. doi: 10.1371/journal.pone.0118120 (PMC4341878; doi:10.1371/journal.pone.0118120)
Supplement: S4 Table — Genes altered in transgenic males relative to wildtype males [11] and transgenic females treated with testosterone relative to wildtype controls treated for equivalent time relative to wildtype muscle following 3D or 7D testosterone treatment. Fold change values, as are Genbank accession numbers, unigene symbols and names. (XLS) [file pone.0118120.s004.xls]

## Sheet: Male_Vs_FemaleT
UNIQID	M141	F(T7d)	F(T3d)	Symbol	Gene Name
NM_080728	-28.5463	-69.551	-2.51403	Myh6	Myosin, heavy polypeptide 6, cardiac muscle, alpha
NM_010859	-21.4465	-75.5835	-7.26015	Myl3	Myosin, light polypeptide 3
NM_013645	-17.1959	-25.9921	-1.82766	Pvalb	Parvalbumin
NM_010861	-13.8732	-17.3878	-3.07375	Myl2	Myosin, light polypeptide 2, regulatory, cardiac, slow
AB10087	-12.3805	-7.46426	-1.6245
NM_026929	-12.1915	-3.70635	-2.2974	Chac1	ChaC, cation transport regulator-like 1 (E. coli)
AF317223	-11.9929	-25.8125	-2.96905	Tpm3	Tropomyosin 3, gamma
NM_008409	-11.835	-9.18959	-6.63456	Itm2a	Integral membrane protein 2A
NM_144873	-11.7571	-3.97237	-1.28343	Uhrf2	Ubiquitin-like, containing PHD and RING finger domains 2
BC022635	-10.5977	-4.69134	-1.58008	Jph2	Junctophilin 2
AB1122	-10.035	-13.2691	-2.90795
NM_026837	-9.64646	-1.97247	-4.28709	Tmem53	Transmembrane protein 53
XM_127602	-9.46743	-8.63383	1.52626	Zmynd17	Zinc finger, MYND domain containing 17
NM_026580	-9.43647	1.10957	-2.63902	Otub2	OTU domain, ubiquitin aldehyde binding 2
NM_007444	-9.19266	-1.07923	1.90528	Amd1	S-adenosylmethionine decarboxylase 1
NM_010585	-8.7216	-2.49666	-4.69134	Itpr1	Inositol 1,4,5-triphosphate receptor 1
NM_024291	-8.69979	-9.44794	-4.25748	Ky	Kyphoscoliosis peptidase
NM_013737	-8.2899	-1.20581	-11.5514	Pla2g7	Phospholipase A2, group VII (platelet-activating factor acetylhydrolase, plasma)
NM_009150	-8.1681	-2.23457	-4.22807	Selenbp1	Selenium binding protein 1
NM_026189	-8.13253	-3.16017	-2.34567	2310005P05Rik	RIKEN cDNA 2310005P05 gene
NM_145533	-7.27387	-4.11246	-5.46416	Smox	Spermine oxidase
XM_131826	-6.98333	-8.69388	-11.2356	Tmem52	Transmembrane protein 52
V00818	-6.94171	1.28343	-1.60214		immunoglobulin heavy chain 6 (heavy chain of igm)
NM_008832	-6.67538	-4.43828	-1.87905	Phka1	Phosphorylase kinase alpha 1
NM_146010	-6.53909	-5.9794	-3.27161	Tspan8	Tetraspanin 8
NM_009665	-6.50826	-1.02101	-1.22264	Amd1	S-adenosylmethionine decarboxylase 1
NM_133232	-6.47843	-2.82843	-2.21914	Pfkfb3	6-phosphofructo-2-kinase/fructose-2,6-biphosphatase 3
NM_030143	-6.45313	-5.24157	-6.9644	Ddit4l	DNA-damage-inducible transcript 4-like
NM_134065	-6.44641	-7.94474	-2.71321	Epdr2	Ependymin related protein 2 (zebrafish)
NM_009393	-6.16484	-8.51496	-4.56305	Tnnc1	Troponin C, cardiac/slow skeletal
NM_022314	-5.88257	-2.90795	-1.94531	Tpm3	Tropomyosin 3, gamma
NM_172522	-5.35171	-2.60268	-2.51403	2410080H04Rik	RIKEN cDNA 2410080H04 gene
NM_172656	-5.27743	-1.64718	1.16473	Als2cr2	Amyotrophic lateral sclerosis 2 (juvenile) chromosome region, candidate 2 (human)
XM_204287	-5.24239	-1.08673	-1.55833	Rasd2	RASD family, member 2
NM_013494	-5.09305	-2.75108	-2.32947	Cpe	Carboxypeptidase E
AB47125	-5.02785	-2.36199	1.03526
XM_125745	-4.99211	-9.84916	-32.2226	Itgb1bp3	integrin beta 1 binding protein 3
NM_011467	-4.59479	-2	-1.28343	Spr	Sepiapterin reductase
NM_013456	-4.59191	-3.27161	-1.91853	Actn3	Actinin alpha 3
NM_010274	-4.41504	-4.65893	-3.43426	Gpd2	Glycerol phosphate dehydrogenase 2, mitochondrial
NM_013751	-4.35516	1.02101	-3.16017	Hrasls	HRAS-like suppressor
NM_024179	-4.34694	-2.17347	-1.08673	0610009O20Rik	RIKEN cDNA 0610009O20 gene
AK009352	-4.26413	-11.2356	-20.6776	Itgb1bp3	Integrin beta 1 binding protein 3
NM_009204	-4.25828	-1.36604	-1.42405	Slc2a4	Solute carrier family 2 (facilitated glucose transporter), member 4
NM_173021	-4.25101	-3.18215	-2.32947	Phka1	Phosphorylase kinase alpha 1
XM_130630	-4.08331	-2.21914	-1.22264	Mylk2	Myosin, light polypeptide kinase 2, skeletal muscle
NM_025535	-4.00133	-1.71713	-1.59107	Sar1b	SAR1 gene homolog B (S. cerevisiae)
NM_022309	-3.9891	-2.9897	-1.04247	Cbfb	Core binding factor beta
NM_009358	-3.98697	-2.18859	-1.95884	Ppp2r5d	Protein phosphatase 2, regulatory subunit B (B56), delta isoform
NM_013871	-3.92584	-3.73213	-2.14355	Mapk12	Mitogen-activated protein kinase 12
XM_156082	-3.89013	-1.40444	-1.31039
NM_009832	-3.85622	-2.56685	-1.18099	Ccnk	Cyclin K
NM_010284	-3.8518	1.12506	-2.49666	Ghr	Growth hormone receptor
NM_011792	-3.85164	-3.24901	-1.54756	Bace1	Beta-site APP cleaving enzyme 1
NM_007755	-3.83706	-4.34694	-1.97247	Cpeb1	Cytoplasmic polyadenylation element binding protein 1
NM_010267	-3.74581	-1.34723	-15.455	Gdap1	Ganglioside-induced differentiation-associated-protein 1
NM_011322	-3.73302	-9.91766	-5.46416	Scn1b	Sodium channel, voltage-gated, type I, beta
AB100271	-3.68075	-7.21	-1.26576	Ttn	Titin
NM_027356	-3.63008	-8.57419	-3.20428	2700038N03Rik	RIKEN cDNA 2700038N03 gene
AB43133	-3.605	-4.19887	1.13288
NM_024188	-3.49506	-7.4127	-5.46416	Oxct1	3-oxoacid CoA transferase 1
NM_175486	-3.47463	-1.23114	1.09429	6430571L13Rik	RIKEN cDNA 6430571L13 gene
NM_026346	-3.46152	-1.08673	2.34567	Fbxo32	F-box only protein 32
NM_023049	-3.44682	-4.75683	-2.82843	Asb2	Ankyrin repeat and SOCS box-containing protein 2
NM_182997	-3.41818	1.02811	-1.59107	Prkab2	Protein kinase, AMP-activated, beta 2 non-catalytic subunit
NM_009727	-3.41054	-3.34035	-2	Atp8a1	ATPase, aminophospholipid transporter (APLT), class I, type 8A, member 1
NM_027722	-3.40859	-2.78949	1.11729	Nudt4	Nudix (nucleoside diphosphate linked moiety X)-type motif 4
NM_177003	-3.36955	1.34723	-1.16473	9630033F20Rik	RIKEN cDNA 9630033F20 gene
AB16107	-3.36824	-7.21	-3.65533
NM_017379	-3.36246	-3.605	-3.55537	Tuba8	Tubulin, alpha 8
NM_007601	-3.29436	-2.02792	-2.31338	Capn3	Calpain 3
NM_010801	-3.23597	-15.5625	-7.21	Mlf1	Myeloid leukemia factor 1
NM_021505	-3.17489	-1.55833	-1.12506	Anapc5	Anaphase-promoting complex subunit 5
NM_021514	-3.17111	1.00696	-1.14076	Pfkm	Phosphofructokinase, muscle
NM_053078	-3.16831	-11.0809	-3.22657	D0H4S114	DNA segment, human D4S114
XM_127139	-3.13834	-2.31338	-3.31728	Eml1	Echinoderm microtubule associated protein like 1
NM_007906	-3.11785	-1.72907	-1.40444	Eef1a2	Eukaryotic translation elongation factor 1 alpha 2
NM_009831	-3.11764	-2.67586	-1.34723	Ccng1	Cyclin G1
NM_025835	-3.10668	-1.51572	1.07923	Pccb	Propionyl Coenzyme A carboxylase, beta polypeptide
NM_026865	-3.09568	-4.43828	-5.06303	1700113I22Rik	RIKEN cDNA 1700113I22 gene
AB43137	-3.09513	-3.68075	2.78949
NM_027093	-3.07821	-3.5801	-4.82323	2310003L22Rik	RIKEN cDNA 2310003L22 gene
AB34056	-3.03143	-1.28343	-4.78991
NM_008862	-3.02414	-3.38698	-1.46409	Pkia	Protein kinase inhibitor, alpha
XM_358335	-2.96775	-5.09824	-1.75321	Cacna1s	calcium channel, voltage-dependent, L type,
NM_027096	-2.94294	-1.29235	1.08673	Prei4	Preimplantation protein 4
NM_145922	-2.9313	-6.27667	-4.28709	Kcnc4	Potassium voltage gated channel, Shaw-related subfamily, member 4
NM_008063	-2.89721	-2.39496	-2.9897	Slc37a4	Solute carrier family 37 (glycerol-6-phosphate transporter), member 4
AB43135	-2.88786	-5.77572	1.86607
XM_128778	-2.84053	-2.14355	-2.53151
NM_080856	-2.83135	-1.75321	-1.48452	Asb14	Ankyrin repeat and SOCS box-containing protein 14
XM_134870	-2.80889	-3.09513	-1.39474
NM_013415	-2.79345	-5.89708	-5.81589	Atp1b2	ATPase, Na+/K+ transporting, beta 2 polypeptide
NM_011299	-2.76745	-2.14355	-1.76541	Rps6ka2	Ribosomal protein S6 kinase, polypeptide 2
NM_172621	-2.75108	-2.25012	-1.53688	Clic5	Chloride intracellular channel 5
NM_026633	-2.73432	-3.97237	-2.65737	9530058B02Rik	RIKEN cDNA 9530058B02 gene
AK009426	-2.73208	-2.15846	-1.94531
NM_178907	-2.69447	-2.94854	-2.65737	Mapkapk3	Mitogen-activated protein kinase-activated protein kinase 3
NM_025697	-2.65737	-1.21419	-2.21914	6330409N04Rik	RIKEN cDNA 6330409N04 gene
NM_009846	-2.65434	-1.24833	-1.04972	Cd24a	CD24a antigen
NM_026880	-2.64726	-1.52626	-1.55833	Pink1	PTEN induced putative kinase 1
NM_145420	-2.6389	-4.85678	-1.65864	Ube2d1	Ubiquitin-conjugating enzyme E2D 1, UBC4/5 homolog (yeast)
NM_008492	-2.6384	-5.02805	-2.25012	Ldhb	Lactate dehydrogenase B
NM_016769	-2.60512	-6.02099	-4.43828	Smad3	MAD homolog 3 (Drosophila)
AB45036	-2.58471	-1.1487	-2.69447
NM_009636	-2.57947	-5.65685	-6.10504	Aebp1	AE binding protein 1
NM_009790	-2.5762	-2.47942	-1.60214	Calm1	Calmodulin 1
NM_028132	-2.56685	-1.55833	-3.91768	Pgm2	Phosphoglucomutase 2
NM_153744	-2.517	-4.19887	-2.11404	Prkag3	Protein kinase, AMP-activated, gamma 3 non-catatlytic subunit
NM_053119	-2.51403	-2.53151	-2.62079	Echs1	Enoyl Coenzyme A hydratase, short chain, 1, mitochondrial
NM_172413	-2.51403	-1.54756	-2.69447	Rap2c	RAP2C, member of RAS oncogene family
NM_010271	-2.48693	-5.31474	-3.24901	Gpd1	Glycerol-3-phosphate dehydrogenase 1 (soluble)
NM_008812	-2.46229	-8.28212	-2.49666	Padi2	Peptidyl arginine deiminase, type II
NM_174847	-2.42839	-2.41162	-1.16473	5830404H04Rik	RIKEN cDNA 5830404H04 gene
NM_027940	-2.40398	-1.43396	1.07177	1700001F09Rik	RIKEN cDNA 1700001F09 gene
NM_178726	-2.40182	-2.37841	-1.56917	Ppm1l	Protein phosphatase 1 (formerly 2C)-like
NM_009107	-2.39496	-3.18215	-18.7654	Rxrg	Retinoid X receptor gamma
NM_019874	-2.39496	-6.02099	-2.18859	Dnajb5	DnaJ (Hsp40) homolog, subfamily B, member 5
NM_011079	-2.39437	-8.05564	-1.55833	Phkg1	Phosphorylase kinase gamma 1
NM_173866	-2.38313	-1.98618	-1.39474	Gpt2	Glutamic pyruvate transaminase (alanine aminotransferase) 2
NM_175438	-2.37841	-1.84038	-4.85678	Aldh4a1	Aldehyde dehydrogenase 4 family, member A1
NM_029555	-2.37532	-12.5533	-6.23332	Gstk1	Glutathione S-transferase kappa 1
NM_009813	-2.37528	-4.28709	-2.44528	Casq1	Calsequestrin 1
Y08640	-2.36199	2.53151	4.69134	Rora	RAR-related orphan receptor alpha
NM_138314	-2.35095	-4.69134	-2.53151	Nme7	Non-metastatic cells 7, protein expressed in
NM_026130	-2.3489	-1.77769	-1.56917	Srpr	Signal recognition particle receptor ('docking protein')
NM_026120	-2.32134	-1.64718	-1.81504	2410127L17Rik	RIKEN cDNA 2410127L17 gene
NM_015825	-2.31338	-2.04202	-1.06437	Sh3bgr	SH3-binding domain glutamic acid-rich protein
AB5102	-2.28153	-1.77769	-2.53151
NM_011489	-2.28153	-3.07375	-2.05623	Stat5b	Signal transducer and activator of transcription 5B
NM_201407	-2.28101	-2.78949	-2.39496	Dennd4b	DENN/MADD domain containing 4B
NM_022995	-2.25663	1.37554	1.91853	Tmepai	Transmembrane, prostate androgen induced RNA
NM_019718	-2.21914	-1.56917	-2.20381	Arl3	ADP-ribosylation factor-like 3
XM_483957	-2.21856	-2.67586	1.61328
NM_031173	-2.21833	-4.50023	-3.24901	Cacnb1	Calcium channel, voltage-dependent, beta 1 subunit
NM_153514	-2.21739	-1.47427	-4.43828	Rhobtb2	Rho-related BTB domain containing 2
AB16068	-2.20818	-3.68075	1.64718
BC011346	-2.20381	-2.54912	1.10957	Mink1	Misshapen-like kinase 1 (zebrafish)
NM_011618	-2.20381	-4.46915	-3.94493	Tnnt1	Troponin T1, skeletal, slow
NM_026853	-2.20381	-3.29436	-2.31338	Asb11	Ankyrin repeat and SOCS box-containing protein 11
NM_019733	-2.2026	-2.23457	1	Rbpms	RNA binding protein gene with multiple splicing
NM_175031	-2.1896	-2.41162	-4.28709	Stk36	Serine/threonine kinase 36 (fused homolog, Drosophila)
AK011988	-2.18859	2.05623	1.58008	Tmpo	Thymopoietin
NM_013700	-2.15846	1	-2.20381	Usp5	Ubiquitin specific peptidase 5 (isopeptidase T)
NM_133183	-2.15846	-2.63902	-2.56685
NM_199149	-2.1332	-1.28343	1.84038	BC024868	CDNA sequence BC024868
NM_018832	-2.12387	-2.63902	-2.60268	Pdzx	PDZ domain containing, X chromosome
NM_194053	-2.08961	-7.67411	1.31039	Rtn4	Reticulon 4
NM_153082	-2.01391	-1.10957	-3.73213	C330021A05Rik	RIKEN cDNA C330021A05 gene
NM_173011	-2.01391	-2.78949	-2.42839	Idh2	Isocitrate dehydrogenase 2 (NADP+), mitochondrial
NM_183251	-2.01391	-2.80889	-3.22657	1810020D17Rik	RIKEN cDNA 1810020D17 gene
XM_488673	-2.00784	-1.7411	-1.06437	BC024659	CDNA sequence BC024659
NM_025313	-2	-1.75321	-2.34567	Atp5d	ATP synthase, H+ transporting, mitochondrial F1 complex, delta subunit
NM_008961	-1.98618	1.15669	-2.02792
NM_133955	-1.98618	1.31039	3.05252	Rhou	Ras homolog gene family, member U
NM_016872	-1.97247	-3.65533	-2.8481	Vamp5	Vesicle-associated membrane protein 5
NM_023910	-1.97247	-1.08673	-4.46915	Tsc22d4	TSC22 domain family 4
NM_024226	-1.95884	-5.54044	-1.85318	Rtn4	Reticulon 4
AB28110	-1.94531	-3.16017	-1.90528
NM_008596	-1.93187	-7.56846	-4.92458	Sypl2	Synaptophysin-like 2
NM_021515	-1.93187	-5.35171	-3.91768	Ak1	Adenylate kinase 1
NM_029344	-1.89212	-2.41162	-2.92817	Acyp2	Acylphosphatase 2, muscle type
NM_145521	-1.89212	-4.62675	-3.89062	Ppapdc3	Phosphatidic acid phosphatase type 2 domain containing 3
NM_198625	-1.87905	-3.605	-2.96905	BC060632	CDNA sequence BC060632
NM_025840	-1.86607	-4.25748	-3.70635	Bzw2	Basic leucine zipper and W2 domains 2
NM_030599	-1.86607	-2.14355	-3.20428	Klrb1d	Killer cell lectin-like receptor subfamily B member 1D
AK010153	-1.85318	-2.42839	-1.50525	Ttn	Titin
NM_026159	-1.85318	-2.60268	-2.14355	0610039N19Rik	RIKEN cDNA 0610039N19 gene
XM_125946	-1.85318	-1.76541	-2
AB41137	-1.84038	-4.69134	-1.18099
NM_021511	-1.84038	-1.72907	-3.24901	Rrs1	RRS1 ribosome biogenesis regulator homolog (S. cerevisiae)
NM_027402	-1.84038	-12.996	-7.46426	Fndc5	Fibronectin type III domain containing 5
XM_126127	-1.84038	-3.36359	-2.46229
NM_013712	-1.82766	-31.125	-8.33973	Itgb1bp2	Integrin beta 1 binding protein 2
NM_025909	-1.82766	-1.98618	-5.27803	Oma1	OMA1 homolog, zinc metallopeptidase (S. cerevisiae)
AB19144	-1.81504	-7.72749	-1.76541
NM_011707	-1.81504	-2.36199	-1.64718	Vtn	Vitronectin
NM_021329	-1.8025	-2.94854	-1.07923	2400006H24Rik	RIKEN cDNA 2400006H24 gene
NM_021467	-1.8025	-11.3924	-5.89708	Tnni1	Troponin I, skeletal, slow 1
NM_145614	-1.79005	-2.41162	-1.70527	Dlat	Dihydrolipoamide S-acetyltransferase (E2 component of pyruvate dehydrogenase complex)
AK014004	-1.77769	-1.15669	2.54912
NM_027321	-1.77769	-2.69447	-2.01391	Lrrc39	Leucine rich repeat containing 39
NM_175229	-1.77769	-1.59107	2.08493	Srrm2	Serine/arginine repetitive matrix 2
XM_486328	-1.77769	-3.97237	-4.46915	6430704N06	Hypothetical protein 6430704N06
NM_178761	-1.76541	-1.34723	-2.02792	Zfp672	Zinc finger protein 672
NM_011351	-1.75321	-4.46915	-3.45815	Sema6c	Sema domain, transmembrane domain (TM), and cytoplasmic domain, (semaphorin) 6C
AB42126	-1.7411	-3.94493	-1.69349
NM_017373	-1.7411	4.59479	1.98618	Nfil3	Nuclear factor, interleukin 3, regulated
NM_022657	-1.7411	-1.41421	2.88786	Fgf23	Fibroblast growth factor 23
NM_025434	-1.7411	-2.36199	-1.52626	Mrps28	Mitochondrial ribosomal protein S28
AB16010	-1.72907	3.20428	4.02782
NM_008861	-1.72907	2.01391	1.02811	Pkd2	Polycystic kidney disease 2
NM_178603	-1.72907	-2.46229	-1.86607	Mrpl50	Mitochondrial ribosomal protein L50
NM_178640	-1.72907	-2.58471	-2	B3galnt2	UDP-GalNAc:betaGlcNAc beta 1,3-galactosaminyltransferase, polypeptide 2
NM_013648	-1.71713	-2.2974	-1.95884	Rtn2	Reticulon 2 (Z-band associated protein)
NM_025791	-1.71713	2.12874	-1.02811	Nxf1	Nuclear RNA export factor 1 homolog (S. cerevisiae)
NM_213614	-1.71713	1.01396	2.58471	Sep-05	Septin 5
NM_024200	-1.70527	-2.47942	-2.32947	Mfn1	Mitofusin 1
AB16056	-1.69349	1.31951	-2.14355
NM_181588	-1.69349	-4.05584	-2	2310016A09Rik	RIKEN cDNA 2310016A09 gene
XM_134169	-1.69349	-3.63008	-6.49802	Slc25a4	Solute carrier family 25 (mitochondrial carrier, adenine nucleotide translocator), member 4
XM_284543	-1.69349	-1.13288	-2.09943	Exosc7	Exosome component 7
AK009508	-1.68179	-2.15846	-1.28343	Adk	Adenosine kinase
NM_030678	-1.68179	1.49485	2.02792	Gys1	Glycogen synthase 1, muscle
XM_483889	-1.68179	-2.12874	-1.49485	Trdn	Triadin
AB42130	-1.67018	-4.56305	-2.15846
NM_146126	-1.67018	-2.67586	-2.05623	Sord	Sorbitol dehydrogenase
NM_011065	-1.64718	3.16017	-1.50525	Per1	Period homolog 1 (Drosophila)
NM_029095	-1.64718	-2.12874	-4.19887	Gup1	Gup1, glycerol uptake/transporter homolog (yeast)
XM_134227	-1.64718	-1.43396	-5.27803
NM_008786	-1.6358	-1.18921	-2.60268	Pcmt1	Protein-L-isoaspartate (D-aspartate) O-methyltransferase 1
NM_144870	-1.6358	-3.09513	-2.67586	Ndufs8	NADH dehydrogenase (ubiquinone) Fe-S protein 8
NM_008376	-1.61328	-2.73208	-2.18859	Gimap1	GTPase, IMAP family member 1
XM_133510	-1.61328	-2.54912	-1.84038
AB43084	-1.60214	1.01396	2.39496
NM_008830	-1.60214	-3.73213	-3.34035	Abcb4	ATP-binding cassette, sub-family B (MDR/TAP), member 4
AB41135	-1.59107	-4.69134	-1.23971
NM_007913	-1.59107	3.01049	5.77572	Egr1	Early growth response 1
NM_009520	-1.59107	-1.93187	-3.09513	Wnt2b	Wingless related MMTV integration site 2b
NM_134142	-1.59107	-2.78949	-1.81504	Tmem109	Transmembrane protein 109
XM_126634	-1.59107	-2.15846	-1.40444	1110012N22Rik	RIKEN cDNA 1110012N22 gene
NM_009686	-1.58008	-3.63008	-3.75809	Apbb2	Amyloid beta (A4) precursor protein-binding, family B, member 2
NM_181470	-1.58008	1.20581	-2.12874	Ltv1	LTV1 homolog (S. cerevisiae)
NM_010473	-1.56917	-3.63008	-2.53151	Hrc	Histidine rich calcium binding protein
NM_016894	-1.56917	-5.1337	-2.8481	Ramp1	Receptor (calcitonin) activity modifying protein 1
NM_178936	-1.56917	-1.97247	-2.04202	Tmem56	Transmembrane protein 56
NM_010081	-1.55833	-1.12506	2.67586	Dst	Dystonin
NM_022417	-1.55833	-1.50525	-2.53151	Itm2c	Integral membrane protein 2C
NM_016686	-1.53688	-2.88786	-1.75321	Vezf1	Vascular endothelial zinc finger 1
NM_023395	-1.53688	-7.83536	-1.98618	Wfdc1	WAP four-disulfide core domain 1
AB5024	-1.52626	-3.38698	-1.36604
NM_009930	-1.52626	2.86791	3.5801	Col3a1	Procollagen, type III, alpha 1
NM_026703	-1.52626	-2.08493	-2.71321	Ndufa8	NADH dehydrogenase (ubiquinone) 1 alpha subcomplex, 8
NM_033579	-1.52626	-2.92817	-1.87905	Pcdhgc3	Protocadherin gamma subfamily C, 3
NM_178210	-1.52626	1.82766	2.23457	Hist1h4j	Histone 1, H4j
XM_126071	-1.52626	1.29235	2.09943
NM_009505	-1.50525	-2.58471	-2.41162	Vegfa	Vascular endothelial growth factor A
NM_019634	-1.50525	-1.89212	-2.23457	Tspan7	Tetraspanin 7
NM_012020	-1.49485	-2.44528	-3.07375	Foxl2	Forkhead box L2
NM_026065	-1.49485	-2.36199	-1.30134	D10Ertd322e	DNA segment, Chr 10, ERATO Doi 322, expressed
NM_008323	-1.48452	1.22264	2.09943	Idh3g	Isocitrate dehydrogenase 3 (NAD+), gamma
NM_146165	-1.48452	-1.49485	-2.26577	Jtv1	JTV1 gene
AB35155	-1.47427	-1.90528	-2.88786
NM_025460	-1.47427	-2.08493	-1.89212	Tmem126a	Transmembrane protein 126A
NM_026508	-1.47427	-1.50525	-3.09513	Trap1	TNF receptor-associated protein 1
NM_010209	-1.46409	-2.12874	-1.90528	Fh1	Fumarate hydratase 1
NM_019654	-1.46409	-2.18859	-1.79005	Socs5	Suppressor of cytokine signaling 5
NM_145472	-1.46409	-2.05623	-1.54756	C030006K11Rik	RIKEN cDNA C030006K11 gene
NM_026556	-1.45397	-4.40762	-1.91853	Dynll2	Dynein light chain LC8-type 2
NM_027175	-1.44393	-3.01049	-3.65533	Ndufaf1	NADH dehydrogenase (ubiquinone) 1 alpha subcomplex, assembly factor 1
XM_131300	-1.44393	-1.39474	-2.90795	2310030N02Rik	RIKEN cDNA 2310030N02 gene
NM_011506	-1.43396	-1.75321	-2.32947	Sucla2	Succinate-Coenzyme A ligase, ADP-forming, beta subunit
NM_027109	-1.43396	-1.64718	-2.8481	Dnase1l1	Deoxyribonuclease 1-like 1
NM_010612	-1.42405	-3.05252	-2.75108	Kdr	Kinase insert domain protein receptor
NM_080289	-1.42405	-2.25012	-3.29436	Grhpr	Glyoxylate reductase/hydroxypyruvate reductase
NM_172994	-1.42405	-1.08673	2.15846	Ppp2r2c	Protein phosphatase 2 (formerly 2A), regulatory subunit B (PR 52), gamma isoform
XM_143984	-1.42405	-2.14355	1.12506
NM_009814	-1.41421	-3.5801	-1.15669	Casq2	Calsequestrin 2
NM_025616	-1.41421	3.16017	5.54044	Timm50	Translocase of inner mitochondrial membrane 50 homolog (yeast)
NM_153561	-1.41421	-1.76541	-2.47942	Nudt6	Nudix (nucleoside diphosphate linked moiety X)-type motif 6
NM_198167	-1.41421	1.07923	2.28153	Tmem63b	Transmembrane protein 63b
NM_173019	-1.39474	2.18859	1.1487	Pfkfb4	6-phosphofructo-2-kinase/fructose-2,6-biphosphatase 4
AB11097	-1.38511	-1.52626	-2.28153
NM_025582	-1.38511	-3.53081	-2	2810405K02Rik	RIKEN cDNA 2810405K02 gene
AB41133	-1.37554	-5.20537	1.67018
NM_175212	-1.36604	-2.26577	-2.86791	Tmem65	Transmembrane protein 65
NM_145418	-1.3566	-1.53688	-3.45815	BC013529	CDNA sequence BC013529
NM_172406	-1.3566	-1.27456	-2.21914	Trak2	Trafficking protein, kinesin binding 2
NM_009000	-1.34723	-2.14355	-2.42839	Rab24	RAB24, member RAS oncogene family
XM_133606	-1.34723	-1.52626	-2.21914
AB42128	-1.33793	-4.22807	1.02101
NM_011694	-1.33793	-2.88786	-1.59107	Vdac1	Voltage-dependent anion channel 1
NM_033568	-1.33793	-1.16473	-2.02792	Snf8	SNF8, ESCRT-II complex subunit, homolog (S. cerevisiae)
NM_172745	-1.33793	-2.02792	-2.12874	Tufm	Tu translation elongation factor, mitochondrial
NM_009499	-1.32869	-2.05623	-1.79005	Vasp	Vasodilator-stimulated phosphoprotein
NM_010925	-1.32869	2.07053	-1.22264	Nnp1	Novel nuclear protein 1
NM_153059	-1.32869	-1.40444	-2.15846	Tmem5	Transmembrane protein 5
NM_023431	-1.31951	1.70527	-2.47942	Mum1	Melanoma associated antigen (mutated) 1
NM_144900	-1.31951	1.14076	-3.5801	Atp1a1	ATPase, Na+/K+ transporting, alpha 1 polypeptide
AB38092	-1.31039	-2.77022	1.02811
NM_008773	-1.31039	-1.36604	-2.32947	P2ry2	Purinergic receptor P2Y, G-protein coupled 2
NM_010411	-1.31039	-1.79005	-2.46229	Hdac3	Histone deacetylase 3
NM_016660	-1.31039	1.86607	2.20381	Hmga1	High mobility group AT-hook 1
XM_485090	-1.31039	1.23971	3.50642
AB28082	-1.30134	-3.43426	-2.2974
AB30079	-1.30134	2.04202	-1.49485
NM_008557	-1.30134	2.09943	1.6358	Fxyd3	FXYD domain-containing ion transport regulator 3
NM_023644	-1.30134	-2.9897	-4.72397	Mccc1	Methylcrotonoyl-Coenzyme A carboxylase 1 (alpha)
NM_001004293	-1.29235	-2.25012	-2.88786	Amigo1	Adhesion molecule with Ig like domain 1
NM_008640	-1.29235	-2.65737	-1.36604	Laptm4a	Lysosomal-associated protein transmembrane 4A
NM_026119	-1.29235	-1.85318	-2.04202	Med4	Mediator of RNA polymerase II transcription, subunit 4 homolog (yeast)
NM_145491	-1.29235	-1.58008	-3.05252	Rhoq	Ras homolog gene family, member Q
NM_010699	-1.28343	-2.9897	1.07923	Ldha	Lactate dehydrogenase A
NM_028001	-1.28343	-2.07053	-2.08493	Jsrp1	Junctional sarcoplasmic reticulum protein 1
NM_007747	-1.27456	-1.77769	-2.75108	Cox5a	Cytochrome c oxidase, subunit Va
NM_010023	-1.27456	-2.02792	-1.24833
NM_013852	-1.27456	-1.03526	-2.42839	Abcf3	ATP-binding cassette, sub-family F (GCN20), member 3
NM_026160	-1.27456	-1.05702	-2.21914	Map1lc3b	Microtubule-associated protein 1 light chain 3 beta
NM_026411	-1.27456	-1.86607	-4.50023	1700021F05Rik	RIKEN cDNA 1700021F05 gene
NM_030248	-1.27456	-1.42405	-2.47942	Cdk5rap3	CDK5 regulatory subunit associated protein 3
NM_007463	-1.26576	-2.58471	-1.91853	Apeg1	Aortic preferentially expressed gene 1
NM_011542	-1.26576	-3.31728	-2.14355	Tcea3	Transcription elongation factor A (SII), 3
NM_022331	-1.26576	2.53151	2.17347	Herpud1	Homocysteine-inducible, endoplasmic reticulum stress-inducible, ubiquitin-like domain member 1
NM_024464	-1.26576	-2.69447	1.09429	Pigx	Phosphatidylinositol glycan, class X
NM_026744	-1.26576	-1.23971	-4.19887	A230058J24Rik	RIKEN cDNA A230058J24 gene
NM_198683	-1.26576	1.21419	2.2974	Cugbp1	CUG triplet repeat, RNA binding protein 1
NM_016978	-1.25701	-2.90795	-2.05623	Oat	Ornithine aminotransferase
AB26022	-1.24833	-1.82766	-2.02792
AB29055	-1.23114	-4.31691	-1.23114
NM_009003	-1.23114	1.70527	-2.53151	Rab4a	RAB4A, member RAS oncogene family
NM_009784	-1.23114	-2.36199	-1.13288	Cacna2d1	Calcium channel, voltage-dependent, alpha2/delta subunit 1
NM_145410	-1.23114	-1.53688	-2.51403	BC008155	CDNA sequence BC008155
NM_009943	-1.22264	-3.11666	-2.75108	Cox6a2	Cytochrome c oxidase, subunit VI a, polypeptide 2
NM_019437	-1.22264	-2.41162	-1.17283	Rfk	Riboflavin kinase
NM_024174	-1.22264	-1.1487	-2.02792	Mrps23	Mitochondrial ribosomal protein S23
NM_026794	-1.22264	-2.26577	-2.02792	Deb1	Differentially expressed in B16F10 1
XM_358316	-1.22264	-1.1487	2.11404	Sbf1	SET binding factor 1
AB17059	-1.21419	-2.14355	-1.6358
NM_016956	-1.21419	-2.58471	-2.28153	Hbb-b1	Hemoglobin, beta adult major chain
NM_023260	-1.21419	-1.25701	-2.80889	Mrps34	Mitochondrial ribosomal protein S34
NM_025320	-1.21419	-1.08673	-3.29436	0610012G03Rik	RIKEN cDNA 0610012G03 gene
NM_026068	-1.21419	1.84038	2.62079	Med31	Mediator of RNA polymerase II transcription, subunit 31 homolog (yeast)
NM_146118	-1.21419	2.2974	-3.86375	Slc25a25	Solute carrier family 25 (mitochondrial carrier, phosphate carrier), member 25
NM_172436	-1.21419	-2.47942	-2.69447	Slc25a12	Solute carrier family 25 (mitochondrial carrier, Aralar), member 12
AB47041	-1.20581	-6.82108	-57.2816
NM_139308	-1.20581	-2.04202	-4.19887	Stard7	START domain containing 7
AB12085	-1.19748	-1.69349	-2.82843
AB47063	-1.19748	-3.22657	-4.11246
NM_025316	-1.19748	-1.18921	-2.42839	Ndufb5	NADH dehydrogenase (ubiquinone) 1 beta subcomplex, 5
NM_026172	-1.19748	-1.6245	-2.12874	Decr1	2,4-dienoyl CoA reductase 1, mitochondrial
NM_026808	-1.19748	-3.4822	-2.90795	1110028A07Rik	RIKEN cDNA 1110028A07 gene
XM_135065	-1.19748	-1.28343	-2	Rnf7	Ring finger protein 7
NM_008033	-1.18921	1.75321	2.14355	Fnta	Farnesyltransferase, CAAX box, alpha
NM_008184	-1.18921	2.07053	3.22657	Gstm1	Glutathione S-transferase, mu 1
NM_016749	-1.18099	-4.16986	1.13288	Mybph	Myosin binding protein H
NM_133987	-1.18099	-2.01391	-2.02792	Slc6a8	Solute carrier family 6 (neurotransmitter transporter, creatine), member 8
NM_145392	-1.18099	2.02792	2.60268	Bag2	Bcl2-associated athanogene 2
NM_172310	-1.18099	-1.59107	-2.67586	Tm2d3	TM2 domain containing 3
XM_355528	-1.18099	-1.22264	2.80889
NM_007931	-1.17283	-1.93187	-5.46416	Endog	Endonuclease G
NM_009882	-1.17283	2.73208	-1.40444
NM_030236	-1.17283	-1.18099	-2.32947	Fbxo34	F-box only protein 34
AB33027	-1.16473	2.34567	1.45397
NM_011626	-1.16473	-1.05702	2.04202	Tparl	TPA regulated locus
XM_128981	-1.16473	-2.86791	-1.7411
NM_013899	-1.1487	-3.22657	-4.62675	Timm10	Translocase of inner mitochondrial membrane 10 homolog (yeast)
NM_025597	-1.1487	-1.76541	-2.75108	Ndufb3	NADH dehydrogenase (ubiquinone) 1 beta subcomplex 3
NM_026389	-1.1487	-1.51572	-2.2974	Poldip2	Polymerase (DNA-directed), delta interacting protein 2
NM_026695	-1.1487	-2.44528	-1.75321	Etfb	Electron transferring flavoprotein, beta polypeptide
NM_029720	-1.1487	3.13834	1.29235	Creld2	Cysteine-rich with EGF-like domains 2
NM_178205	-1.1487	2.08493	3.605	Hist1h3e	Histone 1, H3e
NM_001001984	-1.14076	-1.18921	-2.60268	Fbxl11	F-box and leucine-rich repeat protein 11
NM_007510	-1.13288	1.43396	-3.05252	Atp6v1e1	VATPase, H+ transporting, lysosomal V1 subunit E1
NM_018730	-1.13288	1.08673	-2.09943	Sumf1	Sulfatase modifying factor 1
NM_024176	-1.13288	-1.07177	-4.16986	Drap1	Dr1 associated protein 1 (negative cofactor 2 alpha)
NM_011862	-1.12506	2	1.72907	Pacsin2	Protein kinase C and casein kinase substrate in neurons 2
NM_011876	-1.12506	-1.10957	-2.37841	Ptk9l	Protein tyrosine kinase 9-like (A6-related protein)
NM_018753	-1.12506	1.13288	2.49666	Ywhab	Tyrosine 3-monooxygenase/tryptophan 5-monooxygenase activation protein, beta polypeptide
NM_033592	-1.12506	2.28153	-1.18099	Pcdhgc3	Protocadherin gamma subfamily C, 3
NM_144941	-1.12506	-2.09943	-1.6245	Rprc1	Arginine/proline rich coiled-coil 1
NM_146183	-1.12506	-3.45815	-2.07053	2410005H09Rik	RIKEN cDNA 2410005H09 gene
NM_153124	-1.12506	-2.28153	-5.02805	St8sia5	ST8 alpha-N-acetyl-neuraminide alpha-2,8-sialyltransferase 5
AB44150	-1.11729	-3.65533	1.21419
NM_008163	-1.11729	-2.42839	-3.4822	Grb2	Growth factor receptor bound protein 2
NM_009868	-1.11729	-2.44528	-1.32869	Cdh5	Cadherin 5
NM_172417	-1.11729	-3.29436	-4.34694	2310042D19Rik	RIKEN cDNA 2310042D19 gene
U10406	-1.11729	-1.04247	-3.24901	Capzb	Capping protein (actin filament) muscle Z-line, beta
NM_026545	-1.10957	2.82843	1.90528	Psmd8	Proteasome (prosome, macropain) 26S subunit, non-ATPase, 8
NM_133764	-1.10957	-1.29235	-2.42839	Atp6v0e2	ATPase, H+ transporting, lysosomal V0 subunit E2
NM_010015	-1.10191	-2.01391	-1.40444	Dad1	Defender against cell death 1
NM_025407	-1.10191	-1.82766	-2.2974	Uqcrc1	Ubiquinol-cytochrome c reductase core protein 1
NM_025468	-1.10191	-1.13288	-3.70635	Sec11l3	Sec11-like 3 (S. cerevisiae)
AB26047	-1.09429	-1.17283	2.49666
AB30100	-1.09429	-2.02792	-1.23114
AK051443	-1.09429	1.03526	3.03143	Dnm1l	Dynamin 1-like
NM_013723	-1.09429	-4	-1.51572	Podxl	Podocalyxin-like
NM_013743	-1.09429	2.31338	2.37841	Pdk4	Pyruvate dehydrogenase kinase, isoenzyme 4
NM_053158	-1.09429	-2.12874	-2	Mrpl1	Mitochondrial ribosomal protein L1
NM_011354	-1.08673	-1.37554	-2.15846	Serf2	Small EDRK-rich factor 2
NM_016852	-1.08673	2.25012	1.04972	Wbp2	WW domain binding protein 2
NM_019868	-1.08673	2.07053	1.55833	Hnrph2	Heterogeneous nuclear ribonucleoprotein H2
NM_019946	-1.08673	4.78991	6.63456	Mgst1	Microsomal glutathione S-transferase 1
NM_199449	-1.08673	3.4822	1	Zhx2	Zinc fingers and homeoboxes protein 2
NM_010952	-1.07923	-2.34567	1.58008	Oaz2	Ornithine decarboxylase antizyme 2
NM_023328	-1.07923	2.26577	1.48452	Agtpbp1	ATP/GTP binding protein 1
NM_023480	-1.07923	-1.79005	-2.23457	Fahd1	Fumarylacetoacetate hydrolase domain containing 1
NM_025567	-1.07923	-2.07053	-2	Cyc1	Cytochrome c-1
NM_025848	-1.07923	-2.41162	-1.18099	Sdhd	Succinate dehydrogenase complex, subunit D, integral membrane protein
NM_145544	-1.07923	-2.77022	-1.47427	Rap1gds1	RAP1, GTP-GDP dissociation stimulator 1
NM_170760	-1.07923	-1.51572	-3.4822	U2af1l4	U2 small nuclear RNA auxiliary factor 1-like 4
AB15140	-1.07177	2.05623	-2.07053
NM_007470	-1.07177	2.08493	1.14076
NM_133703	-1.07177	-1.02101	-2.07053	2810453I06Rik	RIKEN cDNA 2810453I06 gene
NM_009825	-1.06437	-2.28153	-1.53688	Serpinh1	Serine (or cysteine) peptidase inhibitor, clade H, member 1
NM_025425	-1.06437	-2.56685	-2.12874	Rpl3l	Ribosomal protein L3-like
NM_007636	-1.05702	1.19748	2.36199	Cct2	Chaperonin subunit 2 (beta)
NM_011018	-1.05702	2.18859	2.14355	Sqstm1	Sequestosome 1
NM_022890	-1.05702	-1.31039	-2.28153	Cldn12	Claudin 12
NM_030743	-1.05702	1.05702	2.25012	Zfp313	Zinc finger protein 313
NM_130863	-1.05702	2.04202	-1.20581	Adrbk1	Adrenergic receptor kinase, beta 1
NM_133993	-1.05702	-2.11404	-1.31039	Pwp1	PWP1 homolog (S. cerevisiae)
NM_016809	-1.04972	3.83706	2.58471	Rbm3	RNA binding motif protein 3
NM_016843	-1.04972	2.34567	1.20581	Atxn10	Ataxin 10
NM_019708	-1.04972	1.24833	-2.63902	Scoc	Short coiled-coil protein
NM_028133	-1.04972	-2.39496	-1.12506	Egln3	EGL nine homolog 3 (C. elegans)
NM_080444	-1.04972	-4.40762	-1.6358	Asb10	Ankyrin repeat and SOCS box-containing protein 10
NM_175383	-1.04972	-1.47427	-2.54912	B3gnt6	UDP-GlcNAc:betaGal beta-1,3-N-acetylglucosaminyltransferase 6
XM_359229	-1.04972	1.16473	-2.20381
NM_026309	-1.04247	2.49666	-1.48452	Lsm3	LSM3 homolog, U6 small nuclear RNA associated (S. cerevisiae)
XM_128725	-1.04247	-2.69447	1.14076	Ndufv2	NADH dehydrogenase (ubiquinone) flavoprotein 2
AB14125	-1.03526	1.94531	2.08493
NM_007874	-1.03526	-1.24833	-3.55537	Reep5	Receptor accessory protein 5
NM_024473	-1.03526	1.67018	2.18859	BC005537	CDNA sequence BC005537
NM_025369	-1.03526	-2.75108	-1.37554	Mrps36	Mitochondrial ribosomal protein S36
NM_026939	-1.03526	1.07923	-2.47942
NM_008831	-1.02811	-1.48452	-2.62079	Phb	Prohibitin
NM_009121	-1.02811	3.36359	1.44393	Sat1	Spermidine/spermine N1-acetyl transferase 1
NM_025473	-1.02811	-2.37841	1.31039	1810037C20Rik	RIKEN cDNA 1810037C20 gene
XM_125812	-1.02811	2.9897	-1.06437
XM_128950	-1.02101	-1.04972	-2.21914
AB9053	-1.01396	-2.80889	-1.85318
NM_007506	-1.01396	-1.44393	-2.42839
NM_026252	-1.01396	1.25701	-2.28153	Cpeb4	Cytoplasmic polyadenylation element binding protein 4
NM_026517	-1.01396	-1.48452	2.25012	Orc5l	Origin recognition complex, subunit 5-like (S. cerevisiae)
NM_028283	-1.01396	2.25012	2.53151	Uaca	Uveal autoantigen with coiled-coil domains and ankyrin repeats
NM_007953	-1.00696	-2.39496	-1.23971	Esrra	Estrogen related receptor, alpha
NM_019703	-1.00696	-3.20428	1.29235	Pfkp	Phosphofructokinase, platelet
NM_026964	-1.00696	-1.03526	-2	1810023B24Rik	RIKEN cDNA 1810023B24 gene
NM_153152	-1.00696	-2.41162	-2.26577	2410015M20Rik	RIKEN cDNA 2410015M20 gene
NM_198013	-1.00696	-2.26577	2	Cuedc1	CUE domain containing 1
AB14143	-1.00696	4.11246	3.38698
NM_011647	1	1.86607	-2.78949	Tsc2	Tuberous sclerosis 2
NM_024230	1	-2.11404	-2.05623	Smtnl1	Smoothelin-like 1
NM_024236	1	-2.31338	-2.75108	Qdpr	Quininoid dihydropteridine reductase
NM_033575	1	-2.94854	-3.31728	Pcdhgc3	Protocadherin gamma subfamily C, 3
NM_198163	1	2.82843	1.49485	Rab35	RAB35, member RAS oncogene family
NM_133749	1.00696	-1.22264	-3.05252	2900064A13Rik	RIKEN cDNA 2900064A13 gene
AB28150	1.01396	-2.17347	-2.01391
NM_009418	1.01396	-2	-1.23971	Tpp2	Tripeptidyl peptidase II
NM_009447	1.01396	-1.81504	-2.08493	Tuba4	Tubulin, alpha 4
NM_009940	1.01396	-1.20581	-4.05584	Coq7	Demethyl-Q 7
NM_013870	1.01396	-2.39496	-2.11404	Smtn	Smoothelin
NM_025513	1.01396	-1.59107	-2.07053	Exosc3	Exosome component 3
NM_028053	1.01396	2.28153	-1.13288	Tmem38b	Transmembrane protein 38B
NM_033609	1.01396	2.46229	-1.31039	Pcqap	Positive cofactor 2, multiprotein complex, glutamine/Q-rich-associated protein
NM_010581	1.02101	-1.65864	2.08493	Cd47	CD47 antigen (Rh-related antigen, integrin-associated signal transducer)
NM_011947	1.02101	-1.07923	-2.07053	Map3k3	Mitogen activated protein kinase kinase kinase 3
NM_019772	1.02101	1.1487	-2.46229	1110004F10Rik	RIKEN cDNA 1110004F10 gene
NM_020520	1.02811	-2.01391	-1.19748	Slc25a20	Solute carrier family 25 (mitochondrial carnitine/acylcarnitine translocase), member 20
NM_133901	1.02811	3.50642	1.77769
NM_007484	1.03526	3.01049	3.29436	Rhoc	Ras homolog gene family, member C
NM_007872	1.03526	-4.95883	-1.95884	Dnmt3a	DNA methyltransferase 3A
NM_011130	1.03526	1.33793	2.28153	Polb	Polymerase (DNA directed), beta
NM_028041	1.03526	16.6795	1.46409	Ddx54	DEAD (Asp-Glu-Ala-Asp) box polypeptide 54
NM_133781	1.03526	1.38511	2.54912	Cab39	Calcium binding protein 39
AB8131	1.04247	2.63902	1.23971
NM_022318	1.04247	2.96905	2.51403	Popdc2	Popeye domain containing 2
NM_146067	1.04247	-2.01391	1.19748	C530044N13Rik	RIKEN cDNA C530044N13 gene
NM_007841	1.04972	2.11404	2.51403	Ddx6	DEAD (Asp-Glu-Ala-Asp) box polypeptide 6
NM_012053	1.04972	1.34723	2.01391	Rpl8	Ribosomal protein L8
BC051572	1.05702	-7.67411	1.46409	2410003A14Rik	RIKEN cDNA 2410003A14 gene
NM_008467	1.05702	1.6245	2.90795	Kpna4	Karyopherin (importin) alpha 4
NM_011968	1.05702	-1.12506	2.46229	Psma6	Proteasome (prosome, macropain) subunit, alpha type 6
NM_024432	1.05702	1.55833	-2.39496	Ubxd1	UBX domain containing 1
NM_025596	1.05702	3.11666	-1.17283	2610524G07Rik	RIKEN cDNA 2610524G07 gene
NM_025794	1.05702	-2.2974	1.30134	Etfdh	Electron transferring flavoprotein, dehydrogenase
NM_025947	1.05702	2	1.77769	Dynlrb1	Dynein light chain roadblock-type 1
NM_144829	1.05702	-2.51403	-2.54912	Aarsd1	Alanyl-tRNA synthetase domain containing 1
NM_008688	1.06437	-1.38511	2.23457	Nfic	Nuclear factor I/C
NM_010623	1.06437	-2.73208	-1.95884	Kif17	Kinesin family member 17
NM_030696	1.06437	-1.18099	-3.75809	Slc16a3	Solute carrier family 16 (monocarboxylic acid transporters), member 3
NM_001003955	1.07177	-2.23457	-2.63902	Rab11fip5	RAB11 family interacting protein 5 (class I)
NM_011638	1.07177	-7.21	-6.06287	Tfrc	Transferrin receptor
AB41101	1.07923	-1.01396	-4.25748
NM_008211	1.07923	1.58008	2.65737	H3f3b	H3 histone, family 3B
NM_026442	1.07923	-2.2974	-1.30134	2010110K16Rik	RIKEN cDNA 2010110K16 gene
AB1108	1.08673	3.86375	2.15846
NM_026503	1.08673	-1.47427	-3.97237	1110058L19Rik	RIKEN cDNA 1110058L19 gene
NM_026669	1.08673	1.09429	2.02792	Tegt	Testis enhanced gene transcript
XM_489213	1.08673	-4.46915	-6.45313
NM_025624	1.10191	1.25701	2.67586	2510048O06Rik	RIKEN cDNA 2510048O06 gene
NM_008672	1.10957	-1.13288	2.44528	Nap1l4	Nucleosome assembly protein 1-like 4
NM_153175	1.10957	-2.28153	-1.32869	Gimap6	GTPase, IMAP family member 6
NM_008379	1.11729	1.48452	-2.47942	Kpnb1	Karyopherin (importin) beta 1
NM_010028	1.11729	1.8025	2.04202	Ddx3x	DEAD/H (Asp-Glu-Ala-Asp/His) box polypeptide 3, X-linked
NM_178111	1.11729	-2.25012	-1.48452	Trp53inp2	Tumor protein p53 inducible nuclear protein 2
NM_011050	1.12506	6.1475	1.38511	Pdcd4	Programmed cell death 4
NM_027086	1.12506	1.50525	2.02792	Ubl7	Ubiquitin-like 7 (bone marrow stromal cell-derived)
NM_027122	1.12506	-2.25012	-2.62079	Mfsd3	Major facilitator superfamily domain containing 3
NM_029814	1.12506	2.01391	1.28343	Chmp5	Chromatin modifying protein 5
NM_153578	1.12506	-2.75108	1.71713	Nipa1	Non imprinted in Prader-Willi/Angelman syndrome 1 homolog (human)
NM_199469	1.12506	2.47942	1.31951	Nploc4	Nuclear protein localization 4 homolog (S. cerevisiae)
NM_133979	1.13288	2.37841	1.69349	Tmem16k	Transmembrane protein 16K
NM_145500	1.13288	3.78423	2.11404	Ubtd1	Ubiquitin domain containing 1
NM_145514	1.13288	1.21419	2.15846	Wdr26	WD repeat domain 26
NM_013590	1.14076	3.5801	3.36359	Lzp-s	P lysozyme structural
NM_025379	1.14076	-1.48452	-2.51403	Cox7b	Cytochrome c oxidase subunit VIIb
NM_145421	1.14076	-1.10191	-2.39496	D10Bwg1364e	DNA segment, Chr 10, Brigham & Women's Genetics 1364 expressed
NM_198899	1.14076	1.50525	2.49666	Ugcgl1	UDP-glucose ceramide glucosyltransferase-like 1
AK046243	1.1487	-3.11666	-3.22657	Ablim2	Actin-binding LIM protein 2
NM_024441	1.1487	2.07053	1.72907	Hspb2	Heat shock protein 2
NM_177149	1.1487	1.00696	-2.04202
NM_011543	1.15669	-1.97247	-2.90795	Skp1a	S-phase kinase-associated protein 1A
NM_153571	1.15669	-2.2974	-1.91853	AW049829	Expressed sequence AW049829
XM_485038	1.15669	-1.81504	-2.63902
NM_008363	1.16473	-1.26576	-2.26577	Irak1	Interleukin-1 receptor-associated kinase 1
NM_008495	1.16473	1.19748	-2.46229	Lgals1	Lectin, galactose binding, soluble 1
NM_011868	1.16473	3.55537	3.11666	Peci	Peroxisomal delta3, delta2-enoyl-Coenzyme A isomerase
NM_027931	1.16473	-1.40444	-2.07053	Tarsl1	Threonyl-tRNA synthetase-like 1
NM_028766	1.16473	2.69447	1.82766	Tmem43	Transmembrane protein 43
NM_008129	1.17283	1.42405	3.16017	Gclm	Glutamate-cysteine ligase , modifier subunit
NM_016805	1.17283	1.69349	2.12874	Hnrpu	Heterogeneous nuclear ribonucleoprotein U
NM_029094	1.17283	1.8025	-3.03143	Pik3cb	Phosphatidylinositol 3-kinase, catalytic, beta polypeptide
NM_030165	1.17283	2.28153	2	Galnact2	Chondroitin sulfate GalNAcT-2
NM_175333	1.17283	4.69134	2.8481	4933406J04Rik	RIKEN cDNA 4933406J04 gene
NM_178880	1.17283	1.6245	2.17347	Son	Son cell proliferation protein
XM_354754	1.17283	-1.47427	-2.51403	7530408C15Rik	RIKEN cDNA 7530408C15 gene
NM_011767	1.18099	1.32869	2.05623	Zfr	Zinc finger RNA binding protein
NM_013559	1.18099	1.03526	3.09513	Hsp110	Heat shock protein 110
XM_110248	1.18099	5.89708	1.85318
NM_018739	1.19748	-1.52626	-2.09943	Rp9h	Retinitis pigmentosa 9 homolog (human)
NM_019809	1.19748	2.05623	1.67018	Pdlim5	PDZ and LIM domain 5
NM_030250	1.19748	1.95884	2.36199	D10Ertd438e	DNA segment, Chr 10, ERATO Doi 438, expressed
NM_053192	1.19748	-6.72717	-5.31474
NM_177564	1.19748	-1.71713	-2.58471	BC022224	CDNA sequence BC022224
NM_029878	1.20581	-1.04247	-2.14355	Tbcd	Tubulin-specific chaperone d
NM_030178	1.20581	2.32947	2.11404	Brpf1	Bromodomain and PHD finger containing, 1
NM_033583	1.20581	1.07923	-4.75683	Pcdhgc3	Protocadherin gamma subfamily C, 3
NM_176902	1.20581	-2.08493	-1.8025	1110014K08Rik	RIKEN cDNA 1110014K08 gene
XM_110525	1.20581	2	1.77769	Cnksr1	Connector enhancer of kinase suppressor of Ras 1
NM_019977	1.21419	3.01049	1.84038	Miox	Myo-inositol oxygenase
NM_025736	1.21419	1.15669	-2.42839	4921531G14Rik	RIKEN cDNA 4921531G14 gene
XM_204015	1.21419	2.15846	1.28343
NM_008962	1.22264	1.27456	2.34567	Ptgdr	Prostaglandin D receptor
NM_019930	1.22264	1.47427	2.11404	Ranbp9	RAN binding protein 9
AB8081	1.23114	-1.46409	-2.73208
NM_009944	1.23114	-2.04202	-1.53688
NM_028209	1.23114	1.28343	3.63008	Ttc4	Tetratricopeptide repeat domain 4
NM_172952	1.23114	-1.6245	-2	Gphn	Gephyrin
NM_022327	1.23971	-1.31951	2.23457	Ralb	V-ral simian leukemia viral oncogene homolog B (ras related)
NM_025869	1.23971	1.07177	-2.04202	Dusp26	Dual specificity phosphatase 26 (putative)
NM_007542	1.24833	2.78949	1.77769	Bgn	Biglycan
NM_178204	1.24833	1.50525	2	Hist1h3d	Histone1, H3d
NM_027497	1.25701	1.70527	-2.78949	Epc1	Enhancer of polycomb homolog 1 (Drosophila)
XM_126866	1.25701	2.31338	2.67586	C330002I19Rik	RIKEN cDNA C330002I19 gene
NM_007459	1.26576	5.06303	1.60214	Ap2a2	Adaptor protein complex AP-2, alpha 2 subunit
NM_011170	1.26576	2.01391	1.17283	Prnp	Prion protein
NM_011594	1.26576	-1.50525	-5.20537	Timp2	Tissue inhibitor of metalloproteinase 2
NM_011631	1.26576	1.77769	2.69447	Hsp90b1	Heat shock protein 90kDa beta (Grp94), member 1
NM_018794	1.26576	-1.05702	-2.23457	Atp6ap1	ATPase, H+ transporting, lysosomal accessory protein 1
NM_023397	1.26576	-1.31039	-2.73208	1810034K20Rik	RIKEN cDNA 1810034K20 gene
NM_023871	1.26576	2.02792	1.22264	Set	SET translocation
NM_175119	1.27456	20.1122	11.1579
NM_180678	1.27456	3.24901	2.8481	Gars	Glycyl-tRNA synthetase
AK031357	1.28343	2.62079	3.20428	Cnot1	CCR4-NOT transcription complex, subunit 1
NM_173440	1.28343	6.40856	4.85678	Nrip1	Nuclear receptor interacting protein 1
NM_134115	1.29235	2.71321	-1.31039	Stk38	Serine/threonine kinase 38
NM_153144	1.29235	2.69447	1.52626	Ggnbp2	Gametogenetin binding protein 2
NM_153547	1.29235	2.04202	-1.34723	Gnl3	Guanine nucleotide binding protein-like 3 (nucleolar)
XM_131914	1.29235	1.90528	3.22657	Pmpcb	Peptidase (mitochondrial processing) beta
NM_011258	1.30134	2.58471	1.43396	Recc1	Replication factor C 1
NM_013671	1.30134	-1.21419	-2.07053
NM_019939	1.30134	2.34567	-3.13834	Mpp6	Membrane protein, palmitoylated 6 (MAGUK p55 subfamily member 6)
NM_009465	1.31039	2.56685	1.47427	Axl	AXL receptor tyrosine kinase
NM_016885	1.31039	-1.10957	-2.62079	Emcn	Endomucin
NM_007404	1.33793	2.26577	1.26576	Adam9	A disintegrin and metallopeptidase domain 9 (meltrin gamma)
NM_025548	1.33793	3.13834	2.65737	Capns1	Calpain, small subunit 1
NM_026765	1.33793	2.67586	1.48452	Uckl1	Uridine-cytidine kinase 1-like 1
AK087855	1.34723	-2.47942	1.98618	Agl	Amylo-1,6-glucosidase, 4-alpha-glucanotransferase
NM_018796	1.34723	1.31039	-2.07053	Eef1b2	Eukaryotic translation elongation factor 1 beta 2
AB23126	1.3566	2.07053	4.56305
NM_134150	1.3566	3.36359	-1.23114	Otub1	OTU domain, ubiquitin aldehyde binding 1
NM_177153	1.3566	-2.26577	-1.23114
NM_013676	1.36604	5.20537	1.64718	Supt5h	Suppressor of Ty 5 homolog (S. cerevisiae)
NM_030704	1.36604	1.55833	2.26577	Hspb8	Heat shock protein 8
NM_009674	1.37554	5.16941	2.71321	Anxa7	Annexin A7
NM_133930	1.37554	2.02792	1.81504	Creld1	Cysteine-rich with EGF-like domains 1
NM_011231	1.38511	1.31039	2.23457	Rabggtb	RAB geranylgeranyl transferase, b subunit
NM_019563	1.38511	3.94493	3.16017	Cited4	Cbp/p300-interacting transactivator, with Glu/Asp-rich carboxy-terminal domain, 4
AB44148	1.39474	-2.51403	1.54756
NM_009001	1.39474	-1.79005	-2.9897	Rab3a	RAB3A, member RAS oncogene family
NM_133826	1.39474	2.07053	1.53688	Atp6v1h	ATPase, H+ transporting, lysosomal V1 subunit H
NM_010234	1.40444	1.44393	-4.14106	Fos	FBJ osteosarcoma oncogene
NM_015806	1.40444	2.20381	2.69447	Mapk6	Mitogen-activated protein kinase 6
NM_178062	1.40444	2.58471	2.77022
NM_007742	1.41421	1.25701	2.07053	Col1a1	Procollagen, type I, alpha 1
NM_016861	1.41421	-1.18921	-2.32947	Pdlim1	PDZ and LIM domain 1 (elfin)
NM_025605	1.41421	1.02811	-2.09943	2400001E08Rik	RIKEN cDNA 2400001E08 gene
NM_134147	1.41421	-1.36604	-3.20428	D930010J01Rik	RIKEN cDNA D930010J01 gene
NM_145505	1.41421	-1.05702	2.53151	AI450540	Expressed sequence AI450540
NM_172275	1.41421	1.45397	2.26577	Trafd1	TRAF type zinc finger domain containing 1
NM_009366	1.42405	2.26577	2.31338	Tsc22d1	TSC22 domain family, member 1
NM_011877	1.43396	2	-1.75321	Ptpn21	Protein tyrosine phosphatase, non-receptor type 21
NM_013558	1.43396	1.16473	2.09943	Hspa1l	Heat shock protein 1-like
NM_009101	1.44393	2.80889	1.10191	Rras	Harvey rat sarcoma oncogene, subgroup R
NM_173385	1.44393	5.35171	2.36199	Cilp	Cartilage intermediate layer protein, nucleotide pyrophosphohydrolase
NM_030064	1.45397	2.49666	1.48452	Phf23	PHD finger protein 23
AB25090	1.46409	3.24901	2.28153
NM_133803	1.46409	1.67018	2.39496	Dpp3	Dipeptidylpeptidase 3
NM_172561	1.47427	-1.55833	-3.01049	Camta2	Calmodulin binding transcription activator 2
NM_178385	1.47427	2.73208	1.32869	Tbcc	Tubulin-specific chaperone c
NM_011724	1.48452	3.13834	3.5801
NM_013885	1.48452	1.98618	2.96905	Clic4	Chloride intracellular channel 4 (mitochondrial)
NM_016965	1.49485	1.02811	2.34567	Nckap1	NCK-associated protein 1
NM_026524	1.49485	2.36199	1.01396	Mid1ip1	Mid1 interacting protein 1 (gastrulation specific G12-like (zebrafish))
XM_125798	1.49485	2.54912	-1.52626
XM_129928	1.49485	3.50642	1.8025
XM_134537	1.49485	3.13834	1.21419	BC039210	CDNA sequence BC039210
XM_358385	1.49485	2.46229	1.85318
NM_017370	1.51572	2.11404	-3.31728	Hp	Haptoglobin
NM_027154	1.51572	2.25012	1.81504	Tmbim1	Transmembrane BAX inhibitor motif containing 1
NM_009388	1.52626	-2.18859	-1.13288	Tkt	Transketolase
NM_010255	1.52626	-2.15846	-1.94531	Gamt	Guanidinoacetate methyltransferase
NM_011233	1.52626	1.24833	-2.02792	Rad17	RAD17 homolog (S. pombe)
NM_012056	1.52626	2.01391	1.89212	Fkbp9	FK506 binding protein 9
NM_021884	1.52626	2.18859	2.41162	Tsg101	Tumor susceptibility gene 101
NM_144513	1.52626	1.10191	-4.31691	Gtl2	GTL2, imprinted maternally expressed untranslated mRNA
NM_010468	1.53688	3.27161	1.04247	Hoxd3	Homeo box D3
NM_033526	1.53688	2.23457	1.21419	Ubqln4	Ubiquilin 4
NM_145501	1.53688	-1.04247	2.67586	Pi4k2a	Phosphatidylinositol 4-kinase type 2 alpha
AB14145	1.54756	2.80889	2.07053
NM_009242	1.54756	1.75321	2.01391	Sparc	Secreted acidic cysteine rich glycoprotein
NM_173374	1.54756	2.20381	2.65737	Sfrs1	Splicing factor, arginine/serine-rich 1 (ASF/SF2)
NM_013497	1.55833	2.58471	1.00696	Creb3	CAMP responsive element binding protein 3
NM_009502	1.56917	2.63902	1.56917	Vcl	Vinculin
NM_198415	1.56917	-2.39496	-1.29235	Ckmt2	Creatine kinase, mitochondrial 2
NM_007653	1.58008	2.23457	2.77022	Cd63	Cd63 antigen
NM_007661	1.58008	-3.83706	-1.13288	Cdc2l1	Cell division cycle 2-like 1
NM_025861	1.58008	3.78423	3.20428	Pqlc1	PQ loop repeat containing 1
NM_028021	1.59107	2.01391	2.56685	Myh14	Myosin, heavy polypeptide 14
NM_010757	1.60214	2.49666	1.94531	Mafk	V-maf musculoaponeurotic fibrosarcoma oncogene family, protein K (avian)
AB30044	1.6245	2.86791	1.44393
NM_011046	1.6245	3.97237	2.23457	Furin	Furin (paired basic amino acid cleaving enzyme)
NM_008473	1.65864	2.65737	2.08493	Krt2-1	Keratin complex 2, basic, gene 1
NM_177242	1.65864	-1.18921	-2.2974	Pptc7	PTC7 protein phosphatase homolog (S. cerevisiae)
NM_009696	1.67018	2.62079	-1.39474	Apoe	Apolipoprotein E
NM_011751	1.67018	1.87905	2.28153	Zfp207	Zinc finger protein 207
NM_010500	1.68179	2.8481	1.87905	Ier5	Immediate early response 5
NM_023178	1.68179	2.44528	-1.38511	Dmap1	DNA methyltransferase 1-associated protein 1
NM_133889	1.69349	2.11404	1.10957	Bsdc1	BSD domain containing 1
NM_178642	1.69349	2.54912	2.86791	Tmem16a	Transmembrane protein 16A
AB28079	1.70527	3.43426	1.70527
NM_011586	1.71713	1.94531	2.77022	Myo18a	Myosin XVIIIa
NM_146087	1.71713	2.63902	-1.03526	Csnk1a1	Casein kinase 1, alpha 1
NM_025543	1.72907	1.65864	-2.90795	H13	Histocompatibility 13
NM_172710	1.72907	-1.02101	-3.65533	2310045A20Rik	RIKEN cDNA 2310045A20 gene
NM_198033	1.72907	-1.45397	-2.88786	Als4	Amyotrophic lateral sclerosis 4 homolog (human)
XM_128893	1.75321	-1.06437	-2.21914
NM_010119	1.76541	2.60268	2.51403	Ehd1	EH-domain containing 1
NM_021314	1.76541	3.5801	2.42839	Tacc2	Transforming, acidic coiled-coil containing protein 2
NM_181403	1.76541	2.65737	1.84038	Vps37c	Vacuolar protein sorting 37C (yeast)
XM_129773	1.8025	2.21914	1.21419	Arpc2	Actin related protein 2/3 complex, subunit 2
NM_153056	1.81504	-2.42839	-1.71713	Sirt7	Sirtuin 7 (silent mating type information regulation 2, homolog) 7 (S. cerevisiae)
NM_175482	1.81504	2.25012	4.46915	Usp28	Ubiquitin specific peptidase 28
NM_207105	1.81504	3.4822	2.41162	H2-Ab1	Histocompatibility 2, class II antigen A, beta 1
NM_008160	1.82766	2.39496	-1.18099	Gpx1	Glutathione peroxidase 1
NM_009155	1.82766	1.31951	3.20428	Sepp1	Selenoprotein P, plasma, 1
NM_011838	1.82766	-3.45815	-3.11666	Lynx1	Ly6/neurotoxin 1
NM_027016	1.82766	2.04202	2.54912	Tloc1	Translocation protein 1
NM_080420	1.84038	3.78423	-1.04247	Lpo	Lactoperoxidase
NM_207206	1.84038	2.39496	1.39474	Agpat7	NA
NM_183299	1.85318	2.56685	1.20581
NM_008630	1.86607	27.6652	9.18959	Mt2	Metallothionein 2
NM_010907	1.86607	3.31728	1.10957	Nfkbia	Nuclear factor of kappa light chain gene enhancer in B-cells inhibitor, alpha
NM_010444	1.89212	2.32947	1.71713	Nr4a1	Nuclear receptor subfamily 4, group A, member 1
NM_025926	1.89212	2.60268	2.69447	Dnajb4	DnaJ (Hsp40) homolog, subfamily B, member 4
NM_133726	1.89212	1.28343	2.2974	St13	Suppression of tumorigenicity 13
NM_011375	1.90528	5.54044	1.21419	St3gal5	ST3 beta-galactoside alpha-2,3-sialyltransferase 5
XM_284175	1.93187	1.87905	6.54322	Flnc	Filamin C, gamma (actin binding protein 280)
XM_485171	1.94531	1.6358	2.25012	Myl9	Myosin, light polypeptide 9, regulatory
NM_019649	1.95884	2.08493	-1.02101	Clptm1	Cleft lip and palate associated transmembrane protein 1
NM_009112	1.98618	3.83706	4.19887	S100a10	S100 calcium binding protein A10 (calpactin)
XM_110121	1.98618	2.28153	-1.51572	Kctd17	Potassium channel tetramerisation domain containing 17
NM_153526	2	6.36429	-1.75321	Insig1	Insulin induced gene 1
NM_027342	2.01391	-1.37554	-2.12874	2310056P07Rik	RIKEN cDNA 2310056P07 gene
NM_032008	2.01391	1.26576	3.13834	Slmap	Sarcolemma associated protein
NM_021462	2.02237	3.55537	2.18859	Mknk2	MAP kinase-interacting serine/threonine kinase 2
NM_023402	2.02618	1.56917	1.34723	2900073G15Rik	RIKEN cDNA 2900073G15 gene
NM_207225	2.02792	1.87905	2.46229	Hdac4	Histone deacetylase 4
XM_489200	2.04202	11.1579	4.82323
NM_011313	2.07053	2.94854	-1.33793	S100a6	S100 calcium binding protein A6 (calcyclin)
NM_144522	2.07053	2.39496	2.07053	Tbc1d10b	TBC1 domain family, member 10b
NM_145925	2.07053	3.05252	1.49485	Pttg1ip	Pituitary tumor-transforming 1 interacting protein
NM_170755	2.07053	2.39496	1.82766	BC038286	CDNA sequence BC038286
NM_183144	2.07053	2.78949	1.56917	Inpp5a	Inositol polyphosphate-5-phosphatase A
NM_021422	2.08493	3.07375	3.89062	Dnaja4	DnaJ (Hsp40) homolog, subfamily A, member 4
NM_019390	2.09823	1.72907	1.32869	Lmna	Lamin A
NM_007684	2.09943	-1.23114	-2.77022	Cetn3	Centrin 3
AB42093	2.1195	2.9897	1.07923
NM_009166	2.13135	1.17283	1.3566	Sorbs1	Sorbin and SH3 domain containing 1
NM_009954	2.14355	2.78949	1.89212	Bcar1	Breast cancer anti-estrogen resistance 1
NM_009964	2.14355	1.84038	3.07375	Cryab	Crystallin, alpha B
NM_026790	2.15492	1.39474	-1.21419	D12Ertd647e	DNA segment, Chr 12, ERATO Doi 647, expressed
AB9092	2.15846	1.37554	2.46229
NM_009323	2.16878	3.27161	3.34035	Tbx15	T-box 15
NM_008733	2.18859	2.08493	1.56917	Nrap	Nebulin-related anchoring protein
NM_023140	2.18859	2.02792	2.31338	Txnl2	Thioredoxin-like 2
AB37059	2.21914	4.56305	2.32947
NM_175662	2.21914	1.22264	-2.47942	Hist2h2ac	Histone 2, H2ac
NM_009113	2.25012	4.82323	2.08493	S100a13	S100 calcium binding protein A13
NM_025828	2.25012	2.20381	1.07177	Lman2	Lectin, mannose-binding 2
NM_029803	2.25012	1.08673	-2.04202	Ifi27	Interferon, alpha-inducible protein 27
NM_010550	2.27711	1.48452	1.08673	Il11ra2	Interleukin 11 receptor, alpha chain 2
NM_144961	2.27886	-5.46416	-2.54912		myosin, heavy polypeptide 2, skeletal muscle, adult
NM_007585	2.31338	2.20381	2.2974	Anxa2	Annexin A2
NM_010490	2.32947	1.76541	2.09943
NM_010113	2.34806	1.65864	1.90528	Egf	Epidermal growth factor
NM_013749	2.35921	6.06287	10.4107	Tnfrsf12a	Tumor necrosis factor receptor superfamily, member 12a
NM_013759	2.3936	4.19887	3.53081	Sepx1	Selenoprotein X 1
NM_172884	2.41162	2.28153	2.2974	2900026A02Rik	RIKEN cDNA 2900026A02 gene
XM_489838	2.42839	3.29436	1.65864
NM_020009	2.44829	2.21914	1.69349	Frap1	FK506 binding protein 12-rapamycin associated protein 1
NM_010275	2.45388	5.6962	6.9163	Gdnf	Glial cell line derived neurotrophic factor
NM_011582	2.51403	2.62079	2.37841	Thbs4	Thrombospondin 4
NM_013692	2.51403	1.47427	2.05623	Klf10	Kruppel-like factor 10
NM_031256	2.51403	5.16941	4.69134	Plekha3	Pleckstrin homology domain-containing, family A (phosphoinositide binding specific) member 3
XM_484044	2.54912	5.6962	3.34035
NM_011175	2.56191	-1.03526	-1.38511	Lgmn	Legumain
NM_029796	2.5704	2.05623	3.20428	Lrg1	Leucine-rich alpha-2-glycoprotein 1
NM_133971	2.57043	2.90795	2.05623	Ankrd10	Ankyrin repeat domain 10
NM_028057	2.60268	-2.20381	1.02811	Cyb5r1	Cytochrome b5 reductase 1
NM_183308	2.6333	1.42405	1.05702	Pon2	Paraoxonase 2
NM_007918	2.71321	2.44528	1.55833	Eif4ebp1	Eukaryotic translation initiation factor 4E binding protein 1
NM_010515	2.71321	3.68075	1.71713	Igf2r	Insulin-like growth factor 2 receptor
NM_181730	2.71321	6.54322	2.02792	Rpo1-3	RNA polymerase 1-3
NM_026473	2.74822	6.23332	6.6807	Tubb6	Tubulin, beta 6
NM_146042	2.75108	4.28709	4	Ibrdc2	IBR domain containing 2
NM_021503	2.75342	1.38511	1.40444	Myoz2	Myozenin 2
NM_007763	2.78949	4.82323	1.72907	Crip1	Cysteine-rich protein 1 (intestinal)
NM_010106	2.80298	2.23457	1.69349	Eef1a1	Eukaryotic translation elongation factor 1 alpha 1
NM_010697	2.80889	2.05623	2.46229	Ldb1	LIM domain binding 1
XM_485520	2.91159	-1.82766	1.39474
NM_181390	2.91894	11.3924	7.72749	Mustn1	Musculoskeletal, embryonic nuclear protein 1
NM_019755	2.92641	4.11246	2.21914	Plp2	Proteolipid protein 2
NM_033268	2.9458	1.28343	1.21419	Actn2	Actinin alpha 2
NM_013471	2.9897	2.88786	2.56685	Anxa4	Annexin A4
NM_021567	2.9898	1.45397	1.24833	Pcbp4	Poly(rC) binding protein 4
XM_132983	2.99429	3.86375	1.61328
NM_011202	3.0279	3.29436	2.71321	Ptpn11	Protein tyrosine phosphatase, non-receptor type 11
NM_011654	3.04874	2.62079	1.48452	Tuba2	Tubulin, alpha 2
XM_358303	3.07375	4.34694	2.60268
NM_019791	3.11666	3.75809	3.20428	Maged1	Melanoma antigen, family D, 1
NM_011625	3.13834	2.08493	2.42839	Ppp1r13b	Protein phosphatase 1, regulatory (inhibitor) subunit 13B
NM_139151	3.15977	136.239	4.99332	Spag4	Sperm associated antigen 4
NM_009736	3.16465	1.47427	-1.6245	Bag1	Bcl2-associated athanogene 1
NM_145439	3.18215	2.11404	-1.90528	Tmc6	Transmembrane channel-like gene family 6
NM_009601	3.19632	2.31338	1.02811	Chrnb1(AChRb)	Cholinergic receptor, nicotinic(acetylcholine receptor ), beta polypeptide 1 (muscle)
NM_008631	3.29974	8.45614	2	Mt4	Metallothionein 4
XM_130033	3.36359	2.44528	1.98618	Arhgap21	Rho GTPase activating protein 21
NM_010432	3.376	1.34723	1.06437	Hipk1	Homeodomain interacting protein kinase 1
NM_207530	3.57271	2.41162	3.89062	Osbpl1a	Oxysterol binding protein-like 1A
NM_009368	3.58681	1.26576	3.83706	Tgfb3	Transforming growth factor, beta 3
NM_010135	3.63408	4.59479	8.22491	Enah	Enabled homolog (Drosophila)
NM_009794	3.68398	7.46426	2.02792	Capn2	Calpain 2
NM_011309	3.70249	6.02099	2.28153	S100a1	S100 calcium binding protein A1
NM_013602	3.77606	5.6962	3.73213	Mt1	Metallothionein 1
NM_011797	3.78423	-1.8025	-2.26577	Car14	Carbonic anhydrase 14
NM_009373	4.01513	11.6318	8	Tgm2	Transglutaminase 2, C polypeptide
AB3110	4.17032	1.89212	1.67018
NC_001819	4.19548	3.11666	2.34567
NM_019805	4.19887	1.30134	2.54912	Anapc7	Anaphase promoting complex subunit 7
NM_020268	4.20454	2.34567	2.69447	Klk1b9	Kallikrein 1-related peptidase b9
NM_010244	4.21243	1.7411	-1.03526	Fv1	Friend virus susceptibility 1
NM_013868	4.27362	2.78949	5.38893	Hspb7	Heat shock protein family, member 7 (cardiovascular)
NM_008161	4.55492	3.03143	2.23457	Gpx3	Glutathione peroxidase 3
NM_013560	4.79506	3.36359	7.94474	Hspb1	Heat shock protein 1
NM_020033	4.80574	4.08405	4.53154	Ankrd2	Ankyrin repeat domain 2 (stretch responsive muscle)
NM_028803	4.8431	1.11729	1.23971	Gbe1	Glucan (1,4-alpha-), branching enzyme 1
NM_020043	4.89056	2.75108	2.90795	Nope	Neighbor of Punc E11
NM_011311	5.02061	1	2.94854	S100a4	S100 calcium binding protein A4
NM_008693	5.14302	2.54912	2.77022	Klk1	Kallikrein 1
NC_001502	5.29572	3.36359	2.20381
NM_007389	5.54366	-1.38511	-1.20581	Chrna1(AChRa)	Cholinergic receptor, nicotinic(acetylcholine receptor ), alpha polypeptide 1 (muscle)
NC_001501	5.8565	3.27161	2.44528
NM_009669	5.91068	52.7098	19.9733	Amy2	Amylase 2, pancreatic
NM_025516	5.96089	5.24157	5.42642	Ergic3	ERGIC and golgi 3
NM_010211	6.11076	3.05252	2.28153	Fhl1	Four and a half LIM domains 1
NC_001702	6.1255	2.51403	2.09943
NC_001499	6.20005	4.02782	1.90528
NC_001506	6.25017	3.41054	2.9897
NM_013808	6.59051	4.85678	9.71356	Csrp3	Cysteine and glycine-rich protein 3
AB5006	8.1821	1.53688	-1.04972
NM_007836	8.51631	-1.02811	-19.2929	Gadd45a	Growth arrest and DNA-damage-inducible 45 alpha
NM_007446	10.1575	24.2515	6.32033	Amy2	Amylase 2, pancreatic
NM_010723	11.5181	2.58471	1.07923	Lmo4	LIM domain only 4
NM_010220	11.614	45.5696	8.11168	Fkbp5	FK506 binding protein 5
XM_484178	14.8258	3.97237	1.72907	Igh-1a	Immunoglobulin heavy chain 1a (serum IgG2a)
NM_013468	15.6864	4.69134	4.95883	Ankrd1	Ankyrin repeat domain 1 (cardiac muscle)
NM_008963	15.9303	22.1618	19.2929	Ptgds	Prostaglandin D2 synthase (brain)
NM_013476	206.86	101.125	62.2499	Ar	Androgen receptor
